# Supplementary material for: catena-Poly[[tetra­aqua­(μ-4,4′-bipyridine-κ2 N:N′)zinc(II)] fumarate tetra­hydrate]
Source: Acta Crystallogr Sect E Struct Rep Online. 2008 Apr 16;64(Pt 5):m662–3. doi: 10.1107/S1600536808009227 (PMC2961133; doi:10.1107/S1600536808009227)
Supplement: Supplementary file 2 [file e-64-0m662-Isup2.hkl]

# 
# h,k,l, Fc-squared, Fo-squared, sigma(Fo-squared) and status flag 
# 
data_I
_shelx_title ' B in C2/c' 
_shelx_refln_list_code          4 
_shelx_F_calc_maximum      436.51 
_exptl_crystal_F_000      1000.00 
_reflns_d_resolution_high  0.8255 
 
loop_ 
 _symmetry_equiv_pos_as_xyz 
 'x, y, z' 
 '-x, y, -z+1/2' 
 'x+1/2, y+1/2, z' 
 '-x+1/2, y+1/2, -z+1/2' 
 '-x, -y, -z' 
 'x, -y, z-1/2' 
 '-x+1/2, -y+1/2, -z' 
 'x+1/2, -y+1/2, z-1/2' 
 
_cell_length_a    17.0945 
_cell_length_b    11.3942 
_cell_length_c    13.0820 
_cell_angle_alpha  90.000 
_cell_angle_beta  126.652 
_cell_angle_gamma  90.000 
 
_shelx_F_squared_multiplier     1.000 
 
loop_ 
 _refln_index_h 
 _refln_index_k 
 _refln_index_l 
 _refln_F_squared_calc 
 _refln_F_squared_meas 
 _refln_F_squared_sigma 
 _refln_observed_status 
   2   0   0    12757.30    10816.96    495.49 o 
   4   0   0    95907.53    80226.70   2975.67 o 
   6   0   0    22967.36    20623.21    767.93 o 
   8   0   0     5122.46     4935.45    186.42 o 
  10   0   0    10032.20     9825.21    369.05 o 
  12   0   0      451.62      523.74     33.01 o 
  14   0   0     1797.23     1909.72     74.09 o 
  16   0   0      421.89      408.96     27.16 o 
   1   1   0      298.86      225.13     16.99 o 
   3   1   0      601.91      592.10     16.86 o 
   5   1   0       28.55       40.07      4.95 o 
   7   1   0     2422.83     2341.57     63.86 o 
   9   1   0      106.58      102.44      7.16 o 
  11   1   0      466.09      462.90     15.17 o 
  13   1   0      101.20      109.59      9.20 o 
  15   1   0       22.97       29.26      6.94 o 
   0   2   0    22512.68    22243.77   1047.07 o 
   2   2   0     1887.88     1656.29     58.80 o 
   4   2   0     1745.20     1590.67     39.34 o 
   6   2   0     1749.56     1462.81     37.01 o 
   8   2   0     5955.83     5325.63    129.55 o 
  10   2   0     1259.13     1115.74     30.08 o 
  12   2   0     3012.23     2882.65     77.97 o 
  14   2   0      871.89      881.46     68.79 o 
  16   2   0      737.90      813.85     39.70 o 
   1   3   0     5885.60     5192.80    168.02 o 
   3   3   0     2277.95     2037.75     61.15 o 
   5   3   0      931.58      919.82     26.33 o 
   7   3   0     3928.39     3616.67     88.29 o 
   9   3   0       44.01       54.68      5.21 o 
  11   3   0      307.75      309.27     13.22 o 
  13   3   0       93.59       90.05     15.60 o 
  15   3   0        2.12        4.46     12.05 o 
   0   4   0    21919.30    21647.92   1035.25 o 
   2   4   0     9072.41     8338.25    309.81 o 
   4   4   0      175.56      176.26      7.03 o 
   6   4   0     2377.30     1983.52     54.67 o 
   8   4   0     2888.44     2849.68     78.10 o 
  10   4   0      705.92      651.54     24.67 o 
  12   4   0      982.47     1018.01     45.81 o 
  14   4   0      360.23      397.73     44.23 o 
   1   5   0    38406.52    37482.67    980.63 o 
   3   5   0      355.49      362.61     19.49 o 
   5   5   0    13910.69    13198.76    377.23 o 
   7   5   0     1284.64     1316.10     42.75 o 
   9   5   0     2732.10     2775.68     85.63 o 
  11   5   0     1323.93     1338.91     57.63 o 
  13   5   0      547.40      607.43     40.20 o 
  15   5   0      487.55      475.19     36.09 o 
   0   6   0     9785.71     9289.33    372.56 o 
   2   6   0       22.74       18.50      4.33 o 
   4   6   0      358.39      296.67     12.88 o 
   6   6   0      212.74      182.94     12.39 o 
   8   6   0      268.14      258.64     13.37 o 
  10   6   0      671.84      602.84     30.93 o 
  12   6   0       86.53       65.94     26.33 o 
  14   6   0      438.25      562.73     39.72 o 
   1   7   0     6263.41     6580.79    181.36 o 
   3   7   0     1045.72      958.52     31.74 o 
   5   7   0      208.70      190.29     10.75 o 
   7   7   0     3607.67     3532.23    107.30 o 
   9   7   0      655.14      626.59     27.70 o 
  11   7   0     1495.33     1447.65     63.10 o 
  13   7   0      759.55      869.75     47.48 o 
   0   8   0       12.89       16.51     10.35 o 
   2   8   0     2207.21     2234.19     97.84 o 
   4   8   0        4.77        7.97      7.33 o 
   6   8   0       81.96       92.68      8.89 o 
   8   8   0      116.44      105.03     11.03 o 
  10   8   0        4.44        7.45      9.57 o 
  12   8   0        9.06        1.14     13.40 o 
   1   9   0     4550.96     4500.93    154.83 o 
   3   9   0     2905.88     2975.95    104.94 o 
   5   9   0       92.72       98.76      8.89 o 
   7   9   0     3532.48     3412.91    116.68 o 
   9   9   0      701.03      696.92     50.06 o 
  11   9   0     1038.55     1058.87     50.33 o 
   0  10   0     1937.61     1762.82    105.99 o 
   2  10   0     1196.42     1136.03     44.73 o 
   4  10   0      265.98      238.60     16.29 o 
   6  10   0        0.22        4.97      7.64 o 
   8  10   0       51.34       57.87     11.46 o 
  10  10   0       26.72       12.88     10.93 o 
   1  11   0     8071.68     7204.53    246.15 o 
   3  11   0     1187.05     1018.13     45.71 o 
   5  11   0     4110.06     3678.36    149.58 o 
   7  11   0      538.70      500.61     38.17 o 
   9  11   0     1860.45     1881.39     80.31 o 
   0  12   0     1434.03     1425.80     79.00 o 
   2  12   0        2.00        4.92      9.40 o 
   4  12   0      278.06      285.41     22.85 o 
   6  12   0      144.36      118.43     22.61 o 
   8  12   0       78.80       44.33     18.41 o 
   1  13   0      902.42      974.52     41.92 o 
   3  13   0      362.19      426.80     29.07 o 
   5  13   0       77.31      101.91     17.36 o 
 -17   1   1      180.09      241.36     31.53 o 
 -15   1   1     2308.35     2192.11     72.74 o 
 -13   1   1      585.72      541.00     21.12 o 
 -11   1   1     2139.99     1886.03     53.37 o 
  -9   1   1     2592.60     2186.96     60.34 o 
  -7   1   1     2495.00     2070.20     56.64 o 
  -5   1   1     9308.76     8217.89    217.16 o 
  -3   1   1     3313.41     3233.13     93.82 o 
  -1   1   1     7296.93     5909.01    392.87 o 
   1   1   1    24679.38    21881.98    710.06 o 
   3   1   1    23803.70    21878.00    519.86 o 
   5   1   1     1779.20     1595.96     40.02 o 
   7   1   1     5301.88     4582.93    111.50 o 
   9   1   1     2629.92     2393.09     59.98 o 
  11   1   1      799.75      709.24     22.31 o 
  13   1   1      536.00      583.81     19.97 o 
  15   1   1      207.32      195.84     12.02 o 
 -16   2   1      194.43      194.62     21.27 o 
 -14   2   1       20.75       14.41      7.11 o 
 -12   2   1      704.12      599.35     21.73 o 
 -10   2   1       62.81       60.43      6.25 o 
  -8   2   1      658.90      555.00     20.96 o 
  -6   2   1      395.49      325.11     13.34 o 
  -4   2   1      389.53      354.96     11.21 o 
  -2   2   1     4747.95     4309.25    280.52 o 
   0   2   1      141.83      143.03      6.97 o 
   2   2   1      594.39      548.55     21.91 o 
   4   2   1     1414.84     1246.58     34.81 o 
   6   2   1       87.29       60.03      4.37 o 
   8   2   1      405.92      420.24     13.56 o 
  10   2   1        4.15        4.99      4.70 o 
  12   2   1       18.57       14.58      5.46 o 
  14   2   1       40.51       36.70     10.37 o 
 -15   3   1      287.86      264.16     28.70 o 
 -13   3   1      562.38      572.88     34.38 o 
 -11   3   1       21.26       17.29      4.48 o 
  -9   3   1      868.17      734.36     22.60 o 
  -7   3   1     1787.24     1629.91     45.49 o 
  -5   3   1      726.26      689.30     22.62 o 
  -3   3   1    17516.98    17111.52    506.33 o 
  -1   3   1     3810.71     3760.69    180.58 o 
   1   3   1    42311.86    41301.89   1076.11 o 
   3   3   1     6453.57     6037.61    159.18 o 
   5   3   1     4455.67     4107.27    109.61 o 
   7   3   1     3520.19     3396.10     91.97 o 
   9   3   1     2028.19     1869.29     57.87 o 
  11   3   1      502.06      483.40     21.93 o 
  13   3   1       92.67      110.30     16.08 o 
  15   3   1      148.80      198.30     18.30 o 
 -16   4   1      350.70      413.33     32.45 o 
 -14   4   1      480.44      470.81     26.99 o 
 -12   4   1       94.59       91.55     12.28 o 
 -10   4   1     2178.91     2139.45     78.44 o 
  -8   4   1       42.50       37.86      4.91 o 
  -6   4   1     4711.47     4365.70    116.54 o 
  -4   4   1     3305.35     3341.54     99.68 o 
  -2   4   1     1168.88      832.69     26.45 o 
   0   4   1    18552.15    20309.00    564.63 o 
   2   4   1      375.74      299.31     11.38 o 
   4   4   1       13.94       27.67      3.52 o 
   6   4   1     2680.98     2610.95     71.27 o 
   8   4   1     1928.54     1992.88     56.03 o 
  10   4   1      389.63      366.15     18.86 o 
  12   4   1      448.38      462.34     41.26 o 
  14   4   1       88.63       99.70     14.72 o 
 -15   5   1      693.49      755.53     47.94 o 
 -13   5   1      414.06      380.33     24.03 o 
 -11   5   1      916.79      906.11     36.10 o 
  -9   5   1      476.88      459.43     18.93 o 
  -7   5   1     5385.14     5204.86    154.92 o 
  -5   5   1     3858.01     3529.85    113.60 o 
  -3   5   1     7554.08     7680.48    323.52 o 
  -1   5   1    30273.72    33606.93    960.35 o 
   1   5   1     7265.95     7517.39    246.65 o 
   3   5   1     7050.48     6984.31    184.19 o 
   5   5   1     1216.83     1272.48     36.30 o 
   7   5   1     5912.68     5770.25    171.93 o 
   9   5   1     2411.99     2480.70     86.36 o 
  11   5   1      449.66      477.45     24.08 o 
  13   5   1      547.22      566.74     58.31 o 
 -14   6   1      596.31      613.36     41.97 o 
 -12   6   1      785.53      843.59     40.29 o 
 -10   6   1     2452.21     2384.28     83.46 o 
  -8   6   1      485.35      430.04     18.14 o 
  -6   6   1     9332.44     8426.48    247.20 o 
  -4   6   1      506.28      431.74     16.37 o 
  -2   6   1     5771.68     5411.44    143.67 o 
   0   6   1     5172.62     4995.85    139.30 o 
   2   6   1      510.16      403.51     14.49 o 
   4   6   1       14.45       20.63      5.17 o 
   6   6   1     1052.21      974.89     33.24 o 
   8   6   1     4243.66     4153.35    178.73 o 
  10   6   1      345.22      353.68     19.83 o 
  12   6   1      905.19      902.70     54.32 o 
  14   6   1      215.90      326.14     26.26 o 
 -15   7   1      404.77      412.34     34.15 o 
 -13   7   1      287.07      319.75     27.91 o 
 -11   7   1      205.54      207.66     17.25 o 
  -9   7   1     1439.81     1332.56     49.43 o 
  -7   7   1      247.72      274.13     13.64 o 
  -5   7   1     2813.53     2590.71     79.17 o 
  -3   7   1      158.62      167.31      9.45 o 
  -1   7   1     2670.46     2502.74     68.34 o 
   1   7   1      458.57      473.51     15.79 o 
   3   7   1        3.51        8.21      4.91 o 
   5   7   1      284.59      286.46     13.87 o 
   7   7   1      989.22      918.57     32.39 o 
   9   7   1      606.42      647.41     28.68 o 
  11   7   1      502.83      494.04     28.86 o 
  13   7   1      188.49      243.35     40.86 o 
 -14   8   1       12.60       16.11     12.05 o 
 -12   8   1       12.34       -0.86     10.35 o 
 -10   8   1       99.90      106.15     11.60 o 
  -8   8   1      497.16      471.08     22.41 o 
  -6   8   1      437.85      442.02     18.29 o 
  -4   8   1     3772.25     3851.20    116.31 o 
  -2   8   1     4715.47     4676.18    140.09 o 
   0   8   1    11146.40    11518.86    386.68 o 
   2   8   1     4828.59     4783.82    159.00 o 
   4   8   1      370.11      377.40     16.27 o 
   6   8   1     3589.92     3511.93    119.88 o 
   8   8   1     1280.92     1340.24     58.42 o 
  10   8   1      509.31      472.41     27.84 o 
  12   8   1       19.00       16.19     14.88 o 
 -13   9   1       31.81       30.03     12.64 o 
 -11   9   1       47.34       47.81     13.25 o 
  -9   9   1      175.23      172.23     14.04 o 
  -7   9   1      244.72      197.80     14.08 o 
  -5   9   1      377.31      345.86     16.31 o 
  -3   9   1      114.28      120.41     10.80 o 
  -1   9   1      815.08      848.44     34.54 o 
   1   9   1      854.46      773.09     37.18 o 
   3   9   1     1009.06      925.03     35.78 o 
   5   9   1      439.02      421.80     18.40 o 
   7   9   1       26.68       23.90      9.78 o 
   9   9   1        3.23       18.60     10.87 o 
  11   9   1       52.85       55.03     13.64 o 
 -12  10   1      812.97      803.64     41.51 o 
 -10  10   1      989.64      980.32     48.11 o 
  -8  10   1     1303.64     1267.16     48.38 o 
  -6  10   1     2244.78     2230.17     78.59 o 
  -4  10   1      806.17      775.59     33.10 o 
  -2  10   1     2660.81     2666.36     95.01 o 
   0  10   1     1791.14     2036.62     74.28 o 
   2  10   1      321.63      399.56     33.94 o 
   4  10   1       67.65      108.99     12.15 o 
   6  10   1      465.26      452.29     31.21 o 
   8  10   1     1556.68     1592.53     68.92 o 
  10  10   1      459.74      512.79     31.15 o 
  -9  11   1       31.17       22.29     10.10 o 
  -7  11   1       14.32       24.82     16.06 o 
  -5  11   1      296.70      310.51     32.39 o 
  -3  11   1      176.19      169.74     14.75 o 
  -1  11   1       29.24       13.02      8.80 o 
   1  11   1     1326.62     1300.48     51.13 o 
   3  11   1       20.18       24.93      9.78 o 
   5  11   1      396.67      411.80     23.25 o 
   7  11   1       58.41       57.71     19.05 o 
   9  11   1       46.98       49.13     13.58 o 
  -8  12   1      521.98      552.26     33.75 o 
  -6  12   1      770.53      823.23     42.85 o 
  -4  12   1     1455.46     1488.60     70.83 o 
  -2  12   1     1303.65     1285.36     51.05 o 
   0  12   1     2703.61     2697.12     97.74 o 
   2  12   1      506.30      546.25     27.35 o 
   4  12   1      314.78      317.66     24.40 o 
   6  12   1      864.23      897.18     66.04 o 
  -5  13   1       30.71       28.04     13.42 o 
  -3  13   1      412.71      408.66     28.43 o 
  -1  13   1       22.40       38.98     11.57 o 
   1  13   1      783.52      871.28     38.70 o 
   3  13   1       12.38        7.38     12.62 o 
 -18   0   2      774.48      804.40     43.61 o 
 -16   0   2      796.68      875.28     66.73 o 
 -14   0   2     1953.64     1824.43     74.48 o 
 -12   0   2       39.42       46.14      8.76 o 
 -10   0   2      428.39      384.60     21.72 o 
  -8   0   2    23357.22    21477.26    800.49 o 
  -6   0   2     1914.35     1856.85    139.37 o 
  -4   0   2    89651.63    85883.65   6172.08 o 
  -2   0   2    67790.38    74739.70   3344.94 o 
   0   0   2    38656.73    32355.14   1652.76 o 
   2   0   2   190540.91   146170.78   8068.29 o 
   4   0   2      618.94      514.79     19.51 o 
   6   0   2    87512.01    78054.22   2438.10 o 
   8   0   2     9142.04     9218.17    327.98 o 
  10   0   2     3722.68     3581.60    159.69 o 
  12   0   2     1588.01     1541.32     61.93 o 
  14   0   2      299.99      334.25     27.11 o 
 -17   1   2        0.25       13.01     16.68 o 
 -15   1   2       15.26       16.74      7.62 o 
 -13   1   2       31.36       44.76      9.45 o 
 -11   1   2        6.78        7.07      4.84 o 
  -9   1   2     1186.44     1137.20     32.86 o 
  -7   1   2       86.36       73.05      4.80 o 
  -5   1   2     3964.69     3802.84    101.55 o 
  -3   1   2      106.50      164.57     13.14 o 
  -1   1   2      303.50      353.56     15.07 o 
   1   1   2       79.87       78.37      6.05 o 
   3   1   2      271.00      233.73      8.41 o 
   5   1   2      455.03      382.70     11.86 o 
   7   1   2       76.17       68.52      4.90 o 
   9   1   2      672.99      645.59     20.67 o 
  11   1   2       18.66       15.11      6.29 o 
  13   1   2      132.48      138.84     10.81 o 
 -16   2   2     1244.63     1269.53     67.98 o 
 -14   2   2     2353.97     2297.34     70.97 o 
 -12   2   2      325.41      338.79     13.91 o 
 -10   2   2     7268.15     6693.95    178.00 o 
  -8   2   2     6231.71     5983.47    159.36 o 
  -6   2   2    28829.63    26396.48    692.76 o 
  -4   2   2     4677.25     4975.37    282.86 o 
  -2   2   2     6347.18     6861.91    196.51 o 
   0   2   2     1017.71      953.60     40.72 o 
   2   2   2      405.96      383.96     10.98 o 
   4   2   2       21.34       27.71      3.27 o 
   6   2   2     3953.29     3590.51     98.66 o 
   8   2   2     3756.71     3604.92     95.41 o 
  10   2   2      591.48      589.90     40.42 o 
  12   2   2      148.86      141.54     10.77 o 
  14   2   2      525.67      586.57     38.53 o 
 -17   3   2       53.31       79.43     16.86 o 
 -15   3   2      281.15      311.11     21.05 o 
 -13   3   2      150.23      132.14     12.22 o 
 -11   3   2      140.28      127.29      8.09 o 
  -9   3   2       48.00       44.72      5.09 o 
  -7   3   2      189.56      129.21      6.36 o 
  -5   3   2     5895.30     5701.58    150.97 o 
  -3   3   2     1560.27     1547.29     60.39 o 
  -1   3   2    11896.86    12739.58    333.11 o 
   1   3   2      387.59      393.70     14.83 o 
   3   3   2     1796.89     1561.61     47.04 o 
   5   3   2      509.80      463.02     15.39 o 
   7   3   2     1002.61      940.14     42.66 o 
   9   3   2     1063.19     1028.96     33.83 o 
  11   3   2       54.10       52.25      7.98 o 
  13   3   2      109.75      125.22     15.32 o 
 -16   4   2      427.66      398.14     35.35 o 
 -14   4   2      890.06      866.93     41.17 o 
 -12   4   2       32.14       40.15      9.03 o 
 -10   4   2     1274.37     1208.39     44.82 o 
  -8   4   2     4768.54     4332.78    116.33 o 
  -6   4   2     7003.78     6914.00    202.70 o 
  -4   4   2     6879.92     6837.25    201.39 o 
  -2   4   2     4348.62     4339.00    127.79 o 
   0   4   2     7049.98     7167.10    183.75 o 
   2   4   2      639.94      553.37     17.05 o 
   4   4   2     1216.76     1021.81     29.56 o 
   6   4   2     4563.96     4558.20    122.88 o 
   8   4   2     3045.92     2840.84     85.66 o 
  10   4   2      506.10      548.61     24.53 o 
  12   4   2       67.92       82.02     10.93 o 
  14   4   2      216.44      260.13     24.30 o 
 -15   5   2      866.84      826.39     40.34 o 
 -13   5   2      446.23      452.69     40.53 o 
 -11   5   2      312.46      338.10     18.63 o 
  -9   5   2     4677.79     4422.73    147.39 o 
  -7   5   2     3527.46     3406.12    102.37 o 
  -5   5   2     6520.10     6312.42    185.90 o 
  -3   5   2    14768.79    15745.47    478.27 o 
  -1   5   2     2285.16     2324.71     63.11 o 
   1   5   2    20185.67    21823.35    572.71 o 
   3   5   2     3136.22     2963.70     80.02 o 
   5   5   2     2913.09     2919.40     79.41 o 
   7   5   2    10381.34    10077.84    332.38 o 
   9   5   2      772.48      773.96     32.47 o 
  11   5   2      787.75      810.92     33.54 o 
  13   5   2      214.41      251.98     22.24 o 
 -16   6   2      480.88      525.36     48.97 o 
 -14   6   2      340.17      351.54     24.01 o 
 -12   6   2      335.01      355.55     19.88 o 
 -10   6   2      221.19      218.29     14.83 o 
  -8   6   2     3635.95     3279.21    110.82 o 
  -6   6   2     1539.21     1409.13     44.64 o 
  -4   6   2     2047.57     1929.40     59.51 o 
  -2   6   2     2001.47     2006.82     49.90 o 
   0   6   2      483.11      426.79     14.57 o 
   2   6   2      852.99      837.62     24.92 o 
   4   6   2       71.79       76.12      7.39 o 
   6   6   2     1759.13     1625.21     52.20 o 
   8   6   2      469.82      466.25     22.81 o 
  10   6   2       23.33       28.23     10.20 o 
  12   6   2       56.42       71.57     13.74 o 
 -15   7   2     1338.46     1489.65     66.13 o 
 -13   7   2      548.86      583.83     32.03 o 
 -11   7   2     1099.34     1089.25     53.97 o 
  -9   7   2     4799.45     4677.17    156.85 o 
  -7   7   2     3656.58     3280.41    110.80 o 
  -5   7   2     9550.97     9927.60    292.87 o 
  -3   7   2     1580.14     1509.21     64.36 o 
  -1   7   2     5247.35     4977.65    131.58 o 
   1   7   2     1516.83     1580.07     54.20 o 
   3   7   2      366.85      318.96     14.33 o 
   5   7   2     1147.17     1070.38     36.24 o 
   7   7   2     2178.15     2248.40     79.68 o 
   9   7   2     1327.35     1398.87     53.34 o 
  11   7   2       38.19       42.56     12.20 o 
 -14   8   2        9.29       23.35     11.86 o 
 -12   8   2        3.30        4.74      8.89 o 
 -10   8   2       35.37       15.67      8.72 o 
  -8   8   2       48.10       46.27      8.77 o 
  -6   8   2      405.81      388.46     17.00 o 
  -4   8   2        1.39       -0.67      5.09 o 
  -2   8   2      318.73      308.11     14.12 o 
   0   8   2      773.09      787.55     32.23 o 
   2   8   2      149.33      154.67      9.97 o 
   4   8   2      925.62      891.96     31.26 o 
   6   8   2       39.77       45.99      8.77 o 
   8   8   2      370.71      416.60     27.28 o 
  10   8   2        5.43       -0.80     13.55 o 
 -13   9   2      345.40      330.71     25.03 o 
 -11   9   2     1012.29     1031.14     41.68 o 
  -9   9   2     2246.54     2114.66     83.08 o 
  -7   9   2     3685.33     3630.38    123.34 o 
  -5   9   2     5690.15     5568.91    166.03 o 
  -3   9   2     1006.84     1030.88     40.48 o 
  -1   9   2     6427.54     6588.36    224.32 o 
   1   9   2      590.26      593.60     26.59 o 
   3   9   2     1112.52     1149.80     38.81 o 
   5   9   2     1453.80     1497.20     55.47 o 
   7   9   2     1685.78     1769.69     65.00 o 
   9   9   2     1535.11     1778.13     72.28 o 
 -12  10   2        1.29       -0.81     12.03 o 
 -10  10   2       46.94       52.26     10.86 o 
  -8  10   2        1.28        7.85      8.55 o 
  -6  10   2       73.03       64.20     10.22 o 
  -4  10   2      127.91      119.04     12.19 o 
  -2  10   2        9.16       14.35      8.55 o 
   0  10   2      202.92      212.04     15.45 o 
   2  10   2     1226.55     1263.76     50.10 o 
   4  10   2      793.11      734.21     32.04 o 
   6  10   2      296.08      281.31     18.17 o 
   8  10   2       74.70       64.39     11.17 o 
 -11  11   2       74.96       65.09     25.15 o 
  -9  11   2     1273.74     1362.37     52.86 o 
  -7  11   2     2621.16     2455.44    136.95 o 
  -5  11   2     1415.41     1336.05     60.53 o 
  -3  11   2     5887.37     5600.69    193.30 o 
  -1  11   2     1411.47     1242.65     49.22 o 
   1  11   2     5273.08     4951.25    171.28 o 
   3  11   2     1304.60     1149.54     46.60 o 
   5  11   2     2048.51     1956.52     85.27 o 
   7  11   2     3668.00     3594.82    143.06 o 
  -8  12   2      170.75      167.28     20.20 o 
  -6  12   2       54.11       62.88     14.33 o 
  -4  12   2      584.07      611.36     34.42 o 
  -2  12   2       90.16       84.34     15.13 o 
   0  12   2       97.16      115.80     13.53 o 
   2  12   2      619.27      664.26     31.63 o 
   4  12   2       22.05       18.60     12.18 o 
   6  12   2      443.74      507.78     41.23 o 
  -5  13   2      305.30      262.78     23.14 o 
  -3  13   2      346.55      280.00     31.33 o 
  -1  13   2      561.28      587.84     35.18 o 
   1  13   2      190.69      237.51     19.09 o 
   3  13   2      104.25      147.36     16.48 o 
 -17   1   3      936.33      880.27     64.82 o 
 -15   1   3      699.19      669.98     32.85 o 
 -13   1   3     2507.38     2332.31     71.20 o 
 -11   1   3       32.61       30.99      5.31 o 
  -9   1   3    32966.23    30191.75    794.13 o 
  -7   1   3    16545.67    15795.65    450.54 o 
  -5   1   3     4899.36     5576.75    324.05 o 
  -3   1   3    10856.79    14417.24    438.85 o 
  -1   1   3       74.06       33.47      4.65 o 
   1   1   3     7572.02     6694.45    192.84 o 
   3   1   3     4403.12     3478.31    101.90 o 
   5   1   3      710.78      665.02     29.87 o 
   7   1   3     5579.42     5298.53    150.91 o 
   9   1   3       23.27       37.62      7.47 o 
  11   1   3      104.65       97.16      9.73 o 
  13   1   3       95.96      119.13     12.60 o 
 -18   2   3        0.67       -0.77     15.76 o 
 -16   2   3      632.99      633.94     39.47 o 
 -14   2   3      119.08      125.19     12.78 o 
 -12   2   3       10.66       13.78      6.00 o 
 -10   2   3     4027.13     3726.07    100.78 o 
  -8   2   3       11.11        5.04      3.39 o 
  -6   2   3    11184.04    11329.66    479.08 o 
  -4   2   3     1028.75     1447.71     43.32 o 
  -2   2   3     1434.73     1674.37     47.75 o 
   0   2   3     3187.40     3444.34    100.18 o 
   2   2   3      640.11      634.18     22.43 o 
   4   2   3     3997.15     3568.42     86.41 o 
   6   2   3      274.88      231.78     10.14 o 
   8   2   3      518.53      502.18     19.51 o 
  10   2   3       17.88        2.73      6.45 o 
  12   2   3        6.33       -8.52      6.53 o 
 -17   3   3      297.18      275.97     25.36 o 
 -15   3   3      285.13      301.16     18.41 o 
 -13   3   3       69.62       73.24     11.82 o 
 -11   3   3      327.62      295.78     13.64 o 
  -9   3   3     1205.54     1033.32     30.32 o 
  -7   3   3     9246.44     8656.46    227.70 o 
  -5   3   3       78.89      119.90      6.48 o 
  -3   3   3       53.38       86.33      4.49 o 
  -1   3   3     6789.26     7421.73    194.94 o 
   1   3   3       23.05       16.69      2.90 o 
   3   3   3    12031.89    11210.36    269.77 o 
   5   3   3      485.61      428.91     14.99 o 
   7   3   3     5515.11     5449.15    142.85 o 
   9   3   3      158.81      170.07     11.06 o 
  11   3   3       41.07       38.61      9.92 o 
  13   3   3      157.56      196.37     15.91 o 
 -16   4   3      209.76      228.84     19.19 o 
 -14   4   3      506.15      481.12     23.93 o 
 -12   4   3      101.52       93.85     11.12 o 
 -10   4   3      722.32      644.44     27.14 o 
  -8   4   3    15755.60    15884.99    418.70 o 
  -6   4   3      519.43      628.89     21.59 o 
  -4   4   3    11634.90    12693.88    332.30 o 
  -2   4   3       46.21       43.26      3.66 o 
   0   4   3     2215.39     2248.69     55.29 o 
   2   4   3     5665.08     5564.93    134.55 o 
   4   4   3      381.28      341.94     11.60 o 
   6   4   3     2557.18     2517.10     68.35 o 
   8   4   3      673.97      708.19     25.59 o 
  10   4   3      117.44      115.18     11.85 o 
  12   4   3       38.68       49.45     11.30 o 
 -17   5   3      278.28      271.02     22.18 o 
 -15   5   3      735.82      720.54     47.54 o 
 -13   5   3      243.12      221.50     15.66 o 
 -11   5   3      726.33      662.21     47.54 o 
  -9   5   3     6111.65     5678.24    187.90 o 
  -7   5   3     3944.51     3631.04    108.43 o 
  -5   5   3     5631.31     5760.65    170.57 o 
  -3   5   3      538.01      493.92     15.45 o 
  -1   5   3     7572.39     7897.46    210.53 o 
   1   5   3     6321.39     6560.19    158.55 o 
   3   5   3     3366.43     3372.92     85.07 o 
   5   5   3     6730.79     6347.41    166.15 o 
   7   5   3     2265.57     2322.19     71.11 o 
   9   5   3     1016.98     1103.12     42.27 o 
  11   5   3      133.06      150.77     14.49 o 
 -16   6   3      492.23      502.05     30.80 o 
 -14   6   3     1103.11     1156.48     59.98 o 
 -12   6   3      134.05      127.40     12.72 o 
 -10   6   3     5236.18     5142.56    172.19 o 
  -8   6   3    11194.59    10434.90    341.01 o 
  -6   6   3     1964.62     1759.89     55.10 o 
  -4   6   3     9655.25     9719.30    285.69 o 
  -2   6   3      123.02       78.48      5.38 o 
   0   6   3     5754.75     5834.37    141.20 o 
   2   6   3      535.68      449.57     14.05 o 
   4   6   3     1425.84     1333.75     42.41 o 
   6   6   3     1164.95     1147.81     38.20 o 
   8   6   3      666.38      728.56     27.49 o 
  10   6   3      186.03      209.86     19.55 o 
  12   6   3       14.76        6.00     11.70 o 
 -15   7   3       25.99       11.03     11.84 o 
 -13   7   3      528.69      502.21     32.74 o 
 -11   7   3       31.98       43.26     13.53 o 
  -9   7   3     2655.70     2544.34     87.89 o 
  -7   7   3     3030.14     2777.89    162.87 o 
  -5   7   3       61.05       81.98      7.54 o 
  -3   7   3     3180.35     3318.51    100.05 o 
  -1   7   3      342.87      385.39     12.50 o 
   1   7   3     2490.27     2329.84     58.46 o 
   3   7   3       71.07       73.54      6.91 o 
   5   7   3      733.83      743.95     26.75 o 
   7   7   3      479.27      497.44     33.43 o 
   9   7   3       46.11       37.29     10.00 o 
  11   7   3       99.46      130.40     17.93 o 
 -14   8   3      141.64      122.82     17.70 o 
 -12   8   3      307.64      305.27     19.23 o 
 -10   8   3       13.40       21.20      8.50 o 
  -8   8   3      158.90      155.38     14.01 o 
  -6   8   3      317.82      332.82     17.51 o 
  -4   8   3      284.18      207.77     11.39 o 
  -2   8   3     1682.14     1798.86     56.75 o 
   0   8   3     1290.25     1371.03     48.71 o 
   2   8   3     2717.77     2570.80     70.70 o 
   4   8   3     3229.99     3165.57     94.39 o 
   6   8   3     1736.07     1865.92     58.84 o 
   8   8   3     1804.51     2031.27     64.43 o 
  10   8   3       25.10       33.55     12.32 o 
 -13   9   3      134.22      129.04     14.42 o 
 -11   9   3      422.94      413.18     22.57 o 
  -9   9   3      146.76      149.73     13.48 o 
  -7   9   3       73.36       58.81      9.76 o 
  -5   9   3      483.90      465.92     22.05 o 
  -3   9   3     1091.26     1098.21     42.94 o 
  -1   9   3     1623.88     1731.12     87.94 o 
   1   9   3       15.90       12.40      7.98 o 
   3   9   3        1.27       -0.82      5.97 o 
   5   9   3      682.80      665.58     25.28 o 
   7   9   3      165.31      179.58     12.88 o 
   9   9   3       61.17       39.56     12.56 o 
 -12  10   3      744.36      776.61     34.68 o 
 -10  10   3     3295.62     3152.12    119.88 o 
  -8  10   3     5622.54     5346.86    209.33 o 
  -6  10   3     3667.81     3575.13    121.60 o 
  -4  10   3     2235.60     2216.88     93.25 o 
  -2  10   3     1034.60     1122.32     44.54 o 
   0  10   3     1968.18     2047.43     75.12 o 
   2  10   3      454.22      480.07     24.25 o 
   4  10   3      722.33      715.86     30.78 o 
   6  10   3      709.76      817.47     34.00 o 
   8  10   3      291.06      351.15     20.58 o 
 -11  11   3       43.47       24.31     10.67 o 
  -9  11   3      442.51      467.00     24.90 o 
  -7  11   3        4.93       -2.00     10.60 o 
  -5  11   3       72.50       54.50     13.32 o 
  -3  11   3      429.35      484.54     29.47 o 
  -1  11   3       13.85       13.94      9.59 o 
   1  11   3      243.61      248.99     18.22 o 
   3  11   3      389.30      384.61     26.18 o 
   5  11   3        1.45        7.26     11.95 o 
   7  11   3      295.04      274.86     22.23 o 
  -8  12   3     2610.08     2457.12    105.05 o 
  -6  12   3      594.99      626.52     35.45 o 
  -4  12   3     1069.49     1094.52     52.81 o 
  -2  12   3      772.97      835.93     42.82 o 
   0  12   3      783.19      822.09     40.91 o 
   2  12   3     1427.53     1456.91     57.86 o 
   4  12   3      353.34      370.53     27.81 o 
  -5  13   3       80.56       93.01     16.92 o 
  -3  13   3       16.98        4.79     15.99 o 
  -1  13   3      313.86      319.43     25.64 o 
   1  13   3        2.77        1.99     10.69 o 
 -18   0   4      845.94      822.17     64.74 o 
 -16   0   4     2023.44     1973.03     98.02 o 
 -14   0   4     1367.21     1221.57     63.34 o 
 -12   0   4     3675.71     3065.91    118.19 o 
 -10   0   4     1371.95     1257.02     94.16 o 
  -8   0   4    30719.42    29665.37   1184.59 o 
  -6   0   4      243.76      332.65     26.86 o 
  -4   0   4     5175.87     5971.03    244.05 o 
  -2   0   4    44435.20    55534.76   2062.91 o 
   0   0   4    13907.72    11405.55    511.98 o 
   2   0   4    32283.38    28222.69   1269.86 o 
   4   0   4    25634.86    23212.35   1195.61 o 
   6   0   4     3577.44     3581.89    168.75 o 
   8   0   4    11940.07    10983.36    499.91 o 
  10   0   4      457.01      440.42     31.37 o 
  12   0   4     1778.85     1762.32     91.39 o 
 -19   1   4       44.61       55.71     21.27 o 
 -17   1   4        0.91        0.14      8.46 o 
 -15   1   4        8.50        5.31      7.55 o 
 -13   1   4        9.47       12.07      6.25 o 
 -11   1   4      366.67      315.92     12.46 o 
  -9   1   4        9.98        3.00      3.44 o 
  -7   1   4     4398.46     5078.13    146.79 o 
  -5   1   4     2393.19     3068.00    117.76 o 
  -3   1   4     2571.60     3159.71     84.96 o 
  -1   1   4      235.84      232.28     17.48 o 
   1   1   4        0.71        0.71      2.91 o 
   3   1   4       14.03        9.42      4.17 o 
   5   1   4      126.31      131.22      9.78 o 
   7   1   4       26.74       40.72      8.37 o 
   9   1   4        0.87        3.75      7.40 o 
  11   1   4       49.11       31.55      9.45 o 
 -18   2   4      140.39      123.68     18.35 o 
 -16   2   4     1086.49     1026.01     47.11 o 
 -14   2   4     1791.65     1696.57     53.75 o 
 -12   2   4     2904.85     2887.43     96.01 o 
 -10   2   4    10561.74    10244.63    271.53 o 
  -8   2   4    37226.95    40526.24   1866.72 o 
  -6   2   4     2247.58     2851.12     94.47 o 
  -4   2   4     5006.26     7012.25    185.81 o 
  -2   2   4     7608.46     8741.16    277.87 o 
   0   2   4    16453.88    16387.10    595.29 o 
   2   2   4     3142.13     2587.68     79.80 o 
   4   2   4     1707.94     1607.11     49.23 o 
   6   2   4      549.43      533.92     23.12 o 
   8   2   4      441.99      431.26     20.98 o 
  10   2   4       49.52       83.25     10.81 o 
  12   2   4      225.16      233.91     18.77 o 
 -17   3   4        1.94       -6.48     10.73 o 
 -15   3   4      381.53      394.98     21.47 o 
 -13   3   4       29.50       31.74     13.90 o 
 -11   3   4       17.02       15.87      5.92 o 
  -9   3   4     3421.72     3289.23     96.96 o 
  -7   3   4      135.95      161.15      8.31 o 
  -5   3   4      402.51      599.70     22.91 o 
  -3   3   4      216.92      236.30     10.03 o 
  -1   3   4      164.58      134.87      8.52 o 
   1   3   4     4744.96     4809.59    140.43 o 
   3   3   4       14.26       13.79      4.57 o 
   5   3   4     1878.38     1731.81     48.37 o 
   7   3   4       13.55       12.48      6.41 o 
   9   3   4      206.29      218.25     13.36 o 
  11   3   4       39.41       35.18     12.22 o 
 -18   4   4       72.65       75.33     17.31 o 
 -16   4   4      891.66      887.44     42.63 o 
 -14   4   4      268.92      238.98     16.44 o 
 -12   4   4     1968.91     1906.19     68.07 o 
 -10   4   4     2611.14     2517.51     86.77 o 
  -8   4   4     9753.73     9948.06    285.87 o 
  -6   4   4     1921.71     1911.90     57.57 o 
  -4   4   4       46.04       51.55      4.29 o 
  -2   4   4     9354.70     9858.51    258.38 o 
   0   4   4     5011.39     5465.51    145.51 o 
   2   4   4     5327.13     5050.69    171.72 o 
   4   4   4     1638.85     1725.02     47.68 o 
   6   4   4     1218.86     1273.13     40.83 o 
   8   4   4      574.60      630.31     24.30 o 
  10   4   4       74.02       79.36     11.38 o 
  12   4   4      209.91      209.88     22.41 o 
 -17   5   4      124.74      128.19     27.11 o 
 -15   5   4     1240.87     1256.44     49.23 o 
 -13   5   4     1323.62     1300.21     49.71 o 
 -11   5   4      942.47      840.43     33.95 o 
  -9   5   4     8941.10     8381.49    275.19 o 
  -7   5   4     5384.66     5994.44    197.24 o 
  -5   5   4      108.67      134.82      6.56 o 
  -3   5   4     7028.13     7693.01    203.71 o 
  -1   5   4     5264.66     5239.95    139.67 o 
   1   5   4     5137.95     5493.46    160.87 o 
   3   5   4     5817.32     5758.74    150.30 o 
   5   5   4     2066.04     2219.23     61.27 o 
   7   5   4     1317.42     1278.46     47.17 o 
   9   5   4     1027.45     1184.63     45.58 o 
  11   5   4      124.51      142.84     14.56 o 
 -16   6   4      189.48      175.57     18.59 o 
 -14   6   4     1018.42     1007.19     41.08 o 
 -12   6   4      485.46      451.44     22.93 o 
 -10   6   4     3185.98     3281.29    132.96 o 
  -8   6   4     3508.39     3581.53    121.10 o 
  -6   6   4     1399.88     1319.76     42.41 o 
  -4   6   4      699.84      721.20     21.98 o 
  -2   6   4     1815.35     1834.10     57.03 o 
   0   6   4     4186.78     4377.04    117.95 o 
   2   6   4     1154.98     1038.01     28.12 o 
   4   6   4     1016.08     1012.84     34.17 o 
   6   6   4      288.69      324.41     15.85 o 
   8   6   4      126.70      154.74     14.27 o 
  10   6   4        4.98       -4.59      9.11 o 
 -15   7   4     1325.45     1457.11     63.58 o 
 -13   7   4     1408.00     1313.85     50.75 o 
 -11   7   4     2837.28     2950.46    102.21 o 
  -9   7   4     9102.86     8726.67    384.60 o 
  -7   7   4     8111.12     7749.09    254.43 o 
  -5   7   4      749.70      746.05     38.12 o 
  -3   7   4     7588.59     8305.35    244.99 o 
  -1   7   4     4020.03     4028.28    108.95 o 
   1   7   4     6283.94     6328.36    154.28 o 
   3   7   4     1562.41     1452.74     46.14 o 
   5   7   4     1453.77     1449.26     47.10 o 
   7   7   4      482.67      480.35     23.46 o 
   9   7   4      205.88      211.57     16.76 o 
 -14   8   4       40.71       44.62     11.04 o 
 -12   8   4       78.02       87.50     12.06 o 
 -10   8   4      168.15      140.98     12.79 o 
  -8   8   4       28.64       29.13      8.17 o 
  -6   8   4        3.46        0.10      6.34 o 
  -4   8   4        5.60        4.31      5.44 o 
  -2   8   4      100.86       87.05     10.73 o 
   0   8   4      640.88      612.71     24.68 o 
   2   8   4       82.78      103.61     10.04 o 
   4   8   4       11.53       14.14      6.65 o 
   6   8   4      395.07      449.62     20.32 o 
   8   8   4       16.11       23.00      9.84 o 
 -13   9   4      818.45      756.79     33.97 o 
 -11   9   4     2099.89     1967.84     71.26 o 
  -9   9   4     5772.04     5219.73    174.66 o 
  -7   9   4     3487.71     3292.13    113.06 o 
  -5   9   4     1539.21     1645.43     59.46 o 
  -3   9   4     2420.26     2537.21     90.65 o 
  -1   9   4     3284.82     3443.01    132.87 o 
   1   9   4     4502.98     4702.40    162.50 o 
   3   9   4      820.27      873.13     30.67 o 
   5   9   4     1623.74     1708.59     54.95 o 
   7   9   4      421.87      515.13     23.10 o 
 -12  10   4       20.88       15.16     10.34 o 
 -10  10   4        2.61        6.64      9.35 o 
  -8  10   4      296.55      273.92     17.75 o 
  -6  10   4       58.79       65.86     10.08 o 
  -4  10   4      128.12      151.25     16.57 o 
  -2  10   4       93.85      116.64     12.71 o 
   0  10   4        1.24       -0.72      8.50 o 
   2  10   4        7.74       11.43     10.36 o 
   4  10   4      184.70      194.32     12.70 o 
   6  10   4      124.07      145.21     14.67 o 
 -11  11   4      863.51      818.73     36.85 o 
  -9  11   4     1444.67     1428.43     64.44 o 
  -7  11   4     1805.05     1856.16     88.06 o 
  -5  11   4      233.18      264.20     21.85 o 
  -3  11   4     1060.47     1138.13     54.01 o 
  -1  11   4     3361.41     3570.01    126.36 o 
   1  11   4     1692.26     1731.30     93.81 o 
   3  11   4     2880.94     2862.26    120.33 o 
   5  11   4      862.21      938.84     48.58 o 
 -10  12   4        1.44        6.63     12.49 o 
  -8  12   4      690.59      577.71     34.77 o 
  -6  12   4       38.60       71.91     15.34 o 
  -4  12   4       38.73       40.38     14.16 o 
  -2  12   4      647.55      703.17     38.68 o 
   0  12   4        5.59        1.57     10.64 o 
   2  12   4      301.69      403.72     28.97 o 
  -5  13   4       78.41       39.56     20.65 o 
  -3  13   4       23.85        1.03     12.71 o 
  -1  13   4      505.42      480.58     32.35 o 
 -19   1   5       64.43       48.27     15.27 o 
 -17   1   5      698.37      637.99     28.58 o 
 -15   1   5     2194.83     2027.71     70.39 o 
 -13   1   5     2685.85     2492.45     75.84 o 
 -11   1   5     7667.11     7979.17    238.17 o 
  -9   1   5     3925.31     4232.80    123.65 o 
  -7   1   5    27088.04    35152.53   1001.82 o 
  -5   1   5     2208.94     3422.94     99.94 o 
  -3   1   5    23348.73    27312.51    970.27 o 
  -1   1   5    37283.19    34695.89   1650.76 o 
   1   1   5     2281.63     1794.28     61.30 o 
   3   1   5     3425.28     2899.65     96.15 o 
   5   1   5      313.71      335.31     21.76 o 
   7   1   5      593.01      686.59     29.66 o 
   9   1   5      552.80      634.27     28.84 o 
  11   1   5       29.87       49.85     11.51 o 
 -18   2   5      335.56      389.93     26.70 o 
 -16   2   5        7.71      -13.45     13.32 o 
 -14   2   5     2454.62     2267.51     70.08 o 
 -12   2   5        4.32        2.64      5.64 o 
 -10   2   5     2260.00     2394.44    104.69 o 
  -8   2   5     3676.98     4817.15    155.82 o 
  -6   2   5      734.31      999.52     36.07 o 
  -4   2   5     9411.01    12185.94    321.97 o 
  -2   2   5        3.18        1.22      3.15 o 
   0   2   5     7478.91     7035.01    203.73 o 
   2   2   5      231.37      225.20     10.61 o 
   4   2   5       17.43       12.05      8.04 o 
   6   2   5     1024.38     1009.17     42.70 o 
   8   2   5       74.77       96.42     11.26 o 
  10   2   5      231.03      259.22     17.66 o 
 -19   3   5      108.31      124.30     20.27 o 
 -17   3   5      190.12      173.04     18.37 o 
 -15   3   5     1541.90     1488.50     55.64 o 
 -13   3   5      514.72      472.05     19.33 o 
 -11   3   5      484.10      423.14     23.03 o 
  -9   3   5     2301.61     2143.46    103.36 o 
  -7   3   5      306.72      614.19     24.64 o 
  -5   3   5      535.97      901.08     26.48 o 
  -3   3   5       67.43       55.02      4.70 o 
  -1   3   5     9938.93    10092.87    266.45 o 
   1   3   5     2821.45     2384.78     71.54 o 
   3   3   5       30.47       46.98      6.18 o 
   5   3   5     1820.57     1805.03     80.54 o 
   7   3   5       40.40       32.98      8.54 o 
   9   3   5      694.35      697.46     31.30 o 
  11   3   5       47.20       46.61     14.33 o 
 -18   4   5      283.67      267.84     22.72 o 
 -16   4   5      241.05      228.94     17.40 o 
 -14   4   5      740.23      811.80     54.25 o 
 -12   4   5     1547.83     1585.97     57.95 o 
 -10   4   5      524.47      520.06     30.53 o 
  -8   4   5     3169.83     3472.18    125.30 o 
  -6   4   5     2641.66     3008.11     92.78 o 
  -4   4   5     1973.73     2656.15     78.60 o 
  -2   4   5    24000.11    26087.23    685.63 o 
   0   4   5       85.44       81.42      5.79 o 
   2   4   5     2756.48     2842.96     85.39 o 
   4   4   5      458.86      405.81     22.18 o 
   6   4   5      258.81      238.02     15.06 o 
   8   4   5      494.06      556.33     26.35 o 
  10   4   5       92.30      103.32     16.30 o 
 -17   5   5      598.35      635.47     34.74 o 
 -15   5   5     1181.91     1216.22     48.75 o 
 -13   5   5     2009.63     2019.02     81.09 o 
 -11   5   5     1161.58     1211.46     45.63 o 
  -9   5   5     5105.54     5669.37    188.38 o 
  -7   5   5     1561.75     1770.27     54.27 o 
  -5   5   5      442.91      534.77     20.15 o 
  -3   5   5     4886.52     5239.40    139.49 o 
  -1   5   5     5658.80     6126.31    163.63 o 
   1   5   5     5377.97     5622.40    164.60 o 
   3   5   5      705.64      667.99     24.13 o 
   5   5   5     1246.56     1306.81     49.02 o 
   7   5   5      973.00      977.24     46.34 o 
   9   5   5      336.42      351.07     25.11 o 
 -16   6   5      115.93      106.16     14.49 o 
 -14   6   5     2343.65     2410.34     86.29 o 
 -12   6   5     1811.79     1846.34     66.99 o 
 -10   6   5     1989.75     2070.64    133.38 o 
  -8   6   5    10258.54    10212.17    366.84 o 
  -6   6   5     1234.98     1213.05     51.98 o 
  -4   6   5     2021.70     1960.60     54.53 o 
  -2   6   5    14220.72    14790.84    389.22 o 
   0   6   5     2310.12     2224.16     62.10 o 
   2   6   5     2978.74     2748.89     83.11 o 
   4   6   5       18.94        0.83      7.60 o 
   6   6   5      659.96      687.16     35.84 o 
   8   6   5       68.85       66.28     14.97 o 
  10   6   5      148.48      219.47     21.42 o 
 -17   7   5       98.89      117.15     15.74 o 
 -15   7   5      101.50       85.65     13.59 o 
 -13   7   5      100.79      102.55     12.95 o 
 -11   7   5     1478.93     1395.76     52.42 o 
  -9   7   5       51.71       63.57      9.83 o 
  -7   7   5     2932.85     3045.91    111.56 o 
  -5   7   5       33.27       23.51      5.94 o 
  -3   7   5     1042.79     1257.62     42.95 o 
  -1   7   5     3178.32     3280.34     89.91 o 
   1   7   5       12.06        2.96      7.28 o 
   3   7   5      833.35      762.67     31.76 o 
   5   7   5      159.54      167.39     14.06 o 
   7   7   5      247.09      262.36     20.98 o 
   9   7   5        3.09        6.74     11.85 o 
 -16   8   5       78.37       83.14     22.49 o 
 -14   8   5      709.27      761.95     34.37 o 
 -12   8   5       95.81       74.14     11.45 o 
 -10   8   5       61.93       46.70      9.57 o 
  -8   8   5      142.23      142.03     12.30 o 
  -6   8   5     1369.99     1306.78     48.44 o 
  -4   8   5      513.24      527.26     21.01 o 
  -2   8   5      204.95      206.83     12.16 o 
   0   8   5     1832.95     1833.27     58.51 o 
   2   8   5      106.79      125.00     11.60 o 
   4   8   5      330.49      315.25     20.34 o 
   6   8   5      561.36      646.47     35.32 o 
   8   8   5      171.52      179.20     19.22 o 
 -15   9   5       63.95       57.37     13.23 o 
 -13   9   5      324.06      333.27     20.85 o 
 -11   9   5       86.43       88.55     11.81 o 
  -9   9   5     1235.96     1165.32     45.45 o 
  -7   9   5      950.73      911.89     58.54 o 
  -5   9   5      697.32      633.30     27.61 o 
  -3   9   5       90.68       92.05     11.32 o 
  -1   9   5       24.94       47.91     10.54 o 
   1   9   5     1677.84     1646.13     72.66 o 
   3   9   5      131.98      121.81     15.57 o 
   5   9   5      272.90      287.62     18.94 o 
   7   9   5       39.86       39.46     13.98 o 
 -14  10   5     1072.43     1127.38     46.91 o 
 -12  10   5     1560.77     1549.38     67.64 o 
 -10  10   5     2995.57     2912.59    111.93 o 
  -8  10   5     4543.27     4400.14    149.53 o 
  -6  10   5     2442.66     2536.19    124.70 o 
  -4  10   5     2902.30     2814.59    117.23 o 
  -2  10   5     5139.76     5513.65    189.79 o 
   0  10   5     3291.95     3289.15    185.89 o 
   2  10   5     1084.10     1165.49     55.54 o 
   4  10   5      180.21      225.57     17.14 o 
   6  10   5      288.31      318.71     23.95 o 
 -11  11   5      110.63      123.97     14.50 o 
  -9  11   5        5.23       -0.38      8.75 o 
  -7  11   5      624.09      598.46     34.65 o 
  -5  11   5      134.87      121.19     17.13 o 
  -3  11   5      272.25      285.26     23.51 o 
  -1  11   5      170.91      155.16     25.64 o 
   1  11   5       15.98       15.11     12.18 o 
   3  11   5      183.30      193.09     21.04 o 
 -10  12   5      595.41      515.84     38.37 o 
  -8  12   5      736.82      714.98     50.48 o 
  -6  12   5      817.15      829.58     43.91 o 
  -4  12   5      159.93      203.13     24.03 o 
  -2  12   5     2712.98     2867.83    121.15 o 
   0  12   5      949.09     1146.41     91.22 o 
   2  12   5      639.80      738.60     47.87 o 
  -5  13   5       16.39       -4.84     13.37 o 
  -3  13   5       39.41        4.63     22.11 o 
 -20   0   6      944.44     1018.84     92.29 o 
 -18   0   6     3034.31     2974.37    144.46 o 
 -16   0   6     7886.63     7178.34    330.07 o 
 -14   0   6     4301.51     3922.77    183.84 o 
 -12   0   6     7094.33     6665.71    399.15 o 
 -10   0   6     3216.79     3461.60    132.93 o 
  -8   0   6     1330.14     1425.79     59.67 o 
  -6   0   6    13931.04    17141.06    638.50 o 
  -4   0   6      626.15      867.72     52.39 o 
  -2   0   6    25683.28    25816.92   1378.25 o 
   0   0   6     5784.39     5412.75    248.52 o 
   2   0   6       69.06       67.58     20.13 o 
   4   0   6     4255.92     4528.65    211.48 o 
   6   0   6     3462.47     3581.41    172.56 o 
   8   0   6     2143.44     2094.27    105.87 o 
  10   0   6     1621.23     1686.60     89.76 o 
 -19   1   6        3.24        8.70     12.62 o 
 -17   1   6      115.46      124.39     15.83 o 
 -15   1   6      150.14      126.94     19.75 o 
 -13   1   6      175.44      161.77     14.69 o 
 -11   1   6       47.49       47.90      6.61 o 
  -9   1   6      442.58      480.52     19.10 o 
  -7   1   6      350.19      457.20     17.23 o 
  -5   1   6     4814.67     5932.25    158.46 o 
  -3   1   6     1345.57     1592.59     65.43 o 
  -1   1   6     2966.12     2700.50     72.95 o 
   1   1   6      517.40      513.64     21.53 o 
   3   1   6       51.20       48.15      7.71 o 
   5   1   6        9.07       -5.98     10.54 o 
   7   1   6       66.15       62.14     10.63 o 
   9   1   6        1.85        3.82      9.11 o 
 -18   2   6      553.17      553.97     33.09 o 
 -16   2   6     1318.39     1251.34     56.26 o 
 -14   2   6     2737.76     2630.25     89.32 o 
 -12   2   6     1656.71     1850.99     57.58 o 
 -10   2   6     3838.46     4820.38    148.35 o 
  -8   2   6     9893.73    12905.79    370.97 o 
  -6   2   6    10746.34    14308.93    409.93 o 
  -4   2   6    10378.30    12703.68    533.19 o 
  -2   2   6    26277.67    26323.94    961.62 o 
   0   2   6     7520.63     6819.49    218.99 o 
   2   2   6      480.03      452.54     22.70 o 
   4   2   6      467.68      475.76     22.78 o 
   6   2   6     1237.37     1310.46     49.30 o 
   8   2   6      375.41      438.72     23.51 o 
  10   2   6      211.65      222.17     17.56 o 
 -19   3   6       40.29       40.87     14.81 o 
 -17   3   6      784.29      828.34     41.74 o 
 -15   3   6       18.69       18.12      9.22 o 
 -13   3   6     1855.76     1940.24     78.78 o 
 -11   3   6      320.35      353.94     15.81 o 
  -9   3   6      524.56      517.53     19.59 o 
  -7   3   6      266.38      248.21     13.15 o 
  -5   3   6      289.31      418.87     14.42 o 
  -3   3   6     1369.57     1429.73     51.90 o 
  -1   3   6      650.99      676.61     21.01 o 
   1   3   6       60.12       56.40      9.41 o 
   3   3   6       81.78       77.03      8.89 o 
   5   3   6       12.69        4.21      7.47 o 
   7   3   6      583.52      641.29     29.98 o 
   9   3   6        2.46       -5.21      8.92 o 
 -18   4   6      357.94      331.29     34.51 o 
 -16   4   6     1264.91     1247.11     56.42 o 
 -14   4   6     2338.11     2417.87     89.01 o 
 -12   4   6       57.59       62.82     11.13 o 
 -10   4   6     4786.82     5403.54    158.43 o 
  -8   4   6      491.83      535.24     24.59 o 
  -6   4   6     4498.61     5155.63    138.25 o 
  -4   4   6     3247.42     3522.29     95.16 o 
  -2   4   6     6021.41     6513.51    173.27 o 
   0   4   6     6893.51     6574.09    191.55 o 
   2   4   6       24.65       23.03      6.25 o 
   4   4   6     1044.33     1047.44     39.78 o 
   6   4   6      611.30      708.74     31.41 o 
   8   4   6      488.61      549.61     32.55 o 
 -17   5   6     3109.42     3129.05    126.36 o 
 -15   5   6      231.61      276.57     19.15 o 
 -13   5   6     4398.13     4335.96    204.15 o 
 -11   5   6     1152.77     1333.59     69.31 o 
  -9   5   6     1027.03     1140.97     43.01 o 
  -7   5   6     9977.33    11554.73    333.25 o 
  -5   5   6      354.49      400.73     14.42 o 
  -3   5   6     5279.84     5800.38    154.87 o 
  -1   5   6     8095.11     8280.84    240.08 o 
   1   5   6      308.65      298.38     16.80 o 
   3   5   6     1198.59     1292.47     49.66 o 
   5   5   6      529.92      573.45     26.10 o 
   7   5   6     1251.65     1460.78     65.47 o 
   9   5   6      251.69      330.97     41.97 o 
 -18   6   6      248.21      236.98     31.22 o 
 -16   6   6      944.10      925.64     40.05 o 
 -14   6   6      294.02      248.51     17.85 o 
 -12   6   6     1828.50     1869.86     67.77 o 
 -10   6   6      177.82      168.33     13.00 o 
  -8   6   6     3812.86     3955.34    133.73 o 
  -6   6   6      969.28     1006.15     39.12 o 
  -4   6   6     2111.62     2089.65     58.37 o 
  -2   6   6     5692.58     5859.94    157.03 o 
   0   6   6      926.95      883.63     30.41 o 
   2   6   6      837.88      856.66     30.06 o 
   4   6   6      105.49      127.46     14.72 o 
   6   6   6      601.35      645.43     35.01 o 
   8   6   6      161.61      217.26     36.99 o 
 -17   7   6     1196.74     1166.93     52.22 o 
 -15   7   6      829.14      861.31     37.62 o 
 -13   7   6     2472.71     2322.44     82.92 o 
 -11   7   6     1055.02     1082.22     52.97 o 
  -9   7   6     4295.06     4062.26    137.31 o 
  -7   7   6     5174.52     5283.11    176.83 o 
  -5   7   6     4999.59     4787.78    159.96 o 
  -3   7   6     5723.79     5930.07    176.97 o 
  -1   7   6    10240.93    10283.17    298.13 o 
   1   7   6     1303.21     1300.46     48.84 o 
   3   7   6      989.98     1034.33     41.11 o 
   5   7   6      657.48      678.92     35.99 o 
   7   7   6      922.46     1024.45     73.83 o 
 -16   8   6      114.01      123.83     15.68 o 
 -14   8   6        6.54       -1.26      9.62 o 
 -12   8   6       26.44       30.34      9.72 o 
 -10   8   6       90.46       99.68     12.19 o 
  -8   8   6      136.27      129.93     13.12 o 
  -6   8   6      393.43      367.08     37.29 o 
  -4   8   6      133.92      114.76     13.62 o 
  -2   8   6       44.81       49.86      7.76 o 
   0   8   6       32.19       23.47      8.42 o 
   2   8   6       30.71       10.34      8.09 o 
   4   8   6       31.82       37.40     18.35 o 
   6   8   6       38.31       12.80     11.63 o 
 -15   9   6     1018.79      973.89     41.76 o 
 -13   9   6     1395.52     1329.85     52.69 o 
 -11   9   6      732.88      679.72     66.88 o 
  -9   9   6     3501.93     3449.63    118.93 o 
  -7   9   6     2340.55     2338.50     82.73 o 
  -5   9   6     3268.49     3373.47    116.06 o 
  -3   9   6     4167.12     4193.28    169.71 o 
  -1   9   6     4549.62     4475.67    180.63 o 
   1   9   6     1231.76     1405.56     94.11 o 
   3   9   6      409.81      402.29     22.40 o 
   5   9   6      475.86      541.02     31.77 o 
 -14  10   6        1.89        2.25     10.40 o 
 -12  10   6      338.99      339.00     21.12 o 
 -10  10   6       54.21       59.59     14.07 o 
  -8  10   6      126.31      152.85     14.04 o 
  -6  10   6      156.84      166.53     18.28 o 
  -4  10   6      141.79      135.48     16.87 o 
  -2  10   6      351.60      340.98     30.57 o 
   0  10   6        0.81       11.97     11.42 o 
   2  10   6       90.89       76.13     15.95 o 
   4  10   6       17.46       23.64     12.22 o 
 -11  11   6     1187.71     1101.90     68.28 o 
  -9  11   6      615.93      632.46     29.90 o 
  -7  11   6     1313.76     1352.31    128.10 o 
  -5  11   6      711.35      697.85     38.31 o 
  -3  11   6     1364.02     1514.09     69.22 o 
  -1  11   6     2134.26     2282.29    121.57 o 
   1  11   6      457.09      451.35     34.34 o 
   3  11   6      295.93      329.37     34.27 o 
  -8  12   6        4.27        0.29     12.87 o 
  -6  12   6      747.12      716.97     59.04 o 
  -4  12   6        1.66       34.08     14.47 o 
  -2  12   6      256.70      264.60     49.89 o 
   0  12   6      344.76      376.50     50.81 o 
 -19   1   7      406.62      395.55     42.01 o 
 -17   1   7     1859.31     1733.75     62.78 o 
 -15   1   7     1290.64     1316.90     68.30 o 
 -13   1   7      249.64      245.52     15.39 o 
 -11   1   7     2141.11     2476.91     83.37 o 
  -9   1   7     6652.39     8270.54    218.49 o 
  -7   1   7     8087.98     9717.20    318.65 o 
  -5   1   7    18693.03    22490.78    591.89 o 
  -3   1   7     1839.11     1887.44     76.15 o 
  -1   1   7    11442.18    10031.67    321.62 o 
   1   1   7      859.12      853.26     33.13 o 
   3   1   7      381.17      329.49     21.52 o 
   5   1   7     2841.13     2869.60    136.08 o 
   7   1   7      557.21      658.57     30.55 o 
   9   1   7      208.05      243.64     20.52 o 
 -20   2   7        6.05        0.22     14.99 o 
 -18   2   7       73.17       49.99     14.54 o 
 -16   2   7      609.14      603.93     33.30 o 
 -14   2   7       60.00       39.07     11.83 o 
 -12   2   7     1959.40     2163.55     80.89 o 
 -10   2   7      248.77      277.09     13.89 o 
  -8   2   7     5000.56     6477.43    188.81 o 
  -6   2   7      463.21      538.26     18.03 o 
  -4   2   7      584.91      742.11     36.52 o 
  -2   2   7     2942.79     2982.68     99.80 o 
   0   2   7        1.73        0.25      5.94 o 
   2   2   7     1282.83     1190.07     44.16 o 
   4   2   7       46.44       55.88     10.69 o 
   6   2   7      305.28      357.22     20.80 o 
   8   2   7      219.66      227.40     18.28 o 
 -19   3   7      546.90      595.97     43.58 o 
 -17   3   7     1539.19     1449.38     64.50 o 
 -15   3   7     1384.44     1406.82     61.82 o 
 -13   3   7      273.41      254.61     13.79 o 
 -11   3   7      339.88      326.01     20.04 o 
  -9   3   7     2453.64     2452.95    130.18 o 
  -7   3   7     1643.27     1707.97     52.77 o 
  -5   3   7      855.36      734.56     23.00 o 
  -3   3   7      798.92      691.48     23.38 o 
  -1   3   7      283.82      244.55     13.37 o 
   1   3   7       50.25       60.22      8.57 o 
   3   3   7        8.95       17.31      7.70 o 
   5   3   7      613.64      633.38     28.63 o 
   7   3   7      607.14      702.07     32.14 o 
   9   3   7       14.71       20.54     11.52 o 
 -18   4   7      370.79      335.24     54.52 o 
 -16   4   7     1534.55     1399.83     62.39 o 
 -14   4   7        8.82       25.53      9.41 o 
 -12   4   7      921.05      999.92     55.78 o 
 -10   4   7      963.68     1112.15     49.13 o 
  -8   4   7     1318.72     1445.79     45.64 o 
  -6   4   7     4272.73     4799.85    128.76 o 
  -4   4   7     1315.44     1311.37     37.90 o 
  -2   4   7      344.03      366.37     19.85 o 
   0   4   7     3634.94     3280.62     98.07 o 
   2   4   7      221.08      213.28     14.02 o 
   4   4   7     1212.91     1280.93     73.69 o 
   6   4   7      254.30      287.04     25.29 o 
   8   4   7      259.95      285.47     37.38 o 
 -19   5   7      489.09      442.28     30.90 o 
 -17   5   7     1983.75     1925.42    107.41 o 
 -15   5   7     1204.73     1373.93     98.75 o 
 -13   5   7      885.55      903.57     42.92 o 
 -11   5   7     1575.35     1749.61     63.46 o 
  -9   5   7     2678.08     3026.12    109.24 o 
  -7   5   7     6185.98     6830.07    199.14 o 
  -5   5   7     1603.12     1754.46     49.45 o 
  -3   5   7     4061.51     4164.57    112.81 o 
  -1   5   7     1695.11     1677.04     52.70 o 
   1   5   7      314.65      296.85     16.41 o 
   3   5   7      644.66      681.39     29.25 o 
   5   5   7      702.91      790.05     33.99 o 
   7   5   7      780.67      841.34     43.93 o 
 -18   6   7      342.03      336.61     26.49 o 
 -16   6   7     1811.17     1858.23    126.27 o 
 -14   6   7       64.77       57.40     15.31 o 
 -12   6   7     3426.59     3730.85    128.15 o 
 -10   6   7      438.49      531.80     24.87 o 
  -8   6   7     6505.76     6873.77    227.89 o 
  -6   6   7     6759.79     6758.41    195.71 o 
  -4   6   7     2139.50     2216.00     66.97 o 
  -2   6   7     5336.96     5448.32    160.48 o 
   0   6   7     1877.93     1908.09     59.80 o 
   2   6   7      202.58      196.83     13.97 o 
   4   6   7      829.55      828.48     41.54 o 
   6   6   7      296.42      349.25     25.46 o 
 -17   7   7       80.48       71.22     14.15 o 
 -15   7   7      211.01      206.46     17.45 o 
 -13   7   7       12.60        0.69     13.65 o 
 -11   7   7      170.12      170.43     14.20 o 
  -9   7   7     1341.72     1247.58     47.27 o 
  -7   7   7      344.63      396.31     20.00 o 
  -5   7   7     2698.41     2642.97     91.32 o 
  -3   7   7      274.13      277.37     13.89 o 
  -1   7   7     1164.49     1197.81     39.95 o 
   1   7   7       37.02       27.88      8.92 o 
   3   7   7        2.68        8.16     10.36 o 
   5   7   7      346.79      365.92     25.87 o 
 -16   8   7     1777.97     1872.66     81.82 o 
 -14   8   7      171.16      155.59     15.60 o 
 -12   8   7      459.75      471.76     24.18 o 
 -10   8   7       35.93       31.79      9.10 o 
  -8   8   7      455.52      434.47     22.18 o 
  -6   8   7       36.15       33.94      8.69 o 
  -4   8   7       76.92       77.74     12.81 o 
  -2   8   7       40.27       42.12      8.76 o 
   0   8   7       51.80       62.55     12.81 o 
   2   8   7      128.46      112.43     14.77 o 
   4   8   7       22.55       17.15     11.35 o 
 -15   9   7       22.52        6.92     10.98 o 
 -13   9   7       60.97       53.05     11.44 o 
 -11   9   7       20.13       26.32     10.04 o 
  -9   9   7        0.86        1.88      8.19 o 
  -7   9   7      603.88      598.27     27.50 o 
  -5   9   7      590.63      555.29     29.04 o 
  -3   9   7     1195.84     1195.65     68.84 o 
  -1   9   7       54.04       54.35     13.21 o 
   1   9   7       13.64       24.76      9.60 o 
   3   9   7      366.78      404.10     28.01 o 
 -14  10   7      158.39      150.52     15.91 o 
 -12  10   7      460.97      434.62     24.37 o 
 -10  10   7     1295.20     1299.33     61.43 o 
  -8  10   7     3780.82     3749.56    129.33 o 
  -6  10   7     3598.18     3805.70    155.80 o 
  -4  10   7     3429.36     3441.67    176.12 o 
  -2  10   7     3381.54     3482.98    177.13 o 
   0  10   7     1510.18     1686.37     85.52 o 
   2  10   7      516.74      531.78     33.78 o 
 -11  11   7      174.12      168.39     16.15 o 
  -9  11   7       22.06       17.55     13.32 o 
  -7  11   7       56.60       63.06     26.19 o 
  -5  11   7      227.20      244.54     27.48 o 
  -3  11   7       40.22       20.91     17.22 o 
  -1  11   7      264.79      288.71     41.63 o 
   1  11   7       21.44       42.29     15.05 o 
  -8  12   7      594.42      595.08     35.86 o 
  -6  12   7     1125.94     1062.51     53.35 o 
  -4  12   7      834.34      857.12     58.96 o 
  -2  12   7      529.88      551.37     44.97 o 
 -20   0   8     2435.00     2230.21    171.87 o 
 -18   0   8     5097.02     4687.90    220.42 o 
 -16   0   8     9305.80     8690.71    502.53 o 
 -14   0   8     6007.03     5785.22    308.62 o 
 -12   0   8     3765.92     3799.09    240.97 o 
 -10   0   8    35807.71    40432.60   1814.48 o 
  -8   0   8     6413.42     7517.83    342.96 o 
  -6   0   8     9573.55    10653.17    400.88 o 
  -4   0   8     3657.98     3548.13    142.81 o 
  -2   0   8       19.01       14.21     26.40 o 
   0   0   8     5791.73     4930.70    229.38 o 
   2   0   8      164.48      184.83     19.61 o 
   4   0   8     1828.17     1757.51     90.71 o 
   6   0   8     1668.98     1677.55     89.41 o 
   8   0   8      297.85      320.92     31.18 o 
 -19   1   8       18.30       16.33     13.32 o 
 -17   1   8       39.61       28.44     10.14 o 
 -15   1   8      188.63      152.00     13.54 o 
 -13   1   8      288.19      278.22     18.09 o 
 -11   1   8      409.23      454.98     18.98 o 
  -9   1   8     1736.75     2001.81     56.32 o 
  -7   1   8       74.87       88.33      7.23 o 
  -5   1   8        4.12        6.32      5.09 o 
  -3   1   8     1877.69     1738.58     54.07 o 
  -1   1   8      530.46      461.97     21.33 o 
   1   1   8     1032.29      906.30     35.64 o 
   3   1   8      228.96      236.92     24.01 o 
   5   1   8       17.95       10.91      9.69 o 
   7   1   8        9.95       15.41     10.49 o 
 -20   2   8       53.88       77.93     17.12 o 
 -18   2   8      874.95      855.45     43.84 o 
 -16   2   8      841.99      991.92     93.72 o 
 -14   2   8       38.34       43.69      9.54 o 
 -12   2   8     1263.77     1429.82     59.54 o 
 -10   2   8     5596.29     6987.54    203.25 o 
  -8   2   8    10849.80    13901.04    399.90 o 
  -6   2   8     5423.31     6397.61    171.49 o 
  -4   2   8     4074.38     4559.43    149.55 o 
  -2   2   8     3926.70     3793.83    136.43 o 
   0   2   8     3314.35     3134.13    105.44 o 
   2   2   8     1941.17     1907.36     67.36 o 
   4   2   8     1237.73     1172.87     46.04 o 
   6   2   8     1046.50     1190.96     48.23 o 
 -19   3   8       80.78       72.49     16.32 o 
 -17   3   8      716.11      672.69     37.01 o 
 -15   3   8      361.83      376.64     25.44 o 
 -13   3   8       70.36       64.91     10.63 o 
 -11   3   8     3727.29     4304.34    127.65 o 
  -9   3   8        8.00       -0.38      5.88 o 
  -7   3   8     2942.79     3230.36     88.37 o 
  -5   3   8      159.96      219.04     10.29 o 
  -3   3   8       77.08       84.95      8.16 o 
  -1   3   8      111.31      111.43     10.00 o 
   1   3   8       24.15       25.88      9.15 o 
   3   3   8      115.31      125.25     12.44 o 
   5   3   8       92.19      100.36     12.88 o 
   7   3   8       53.10       73.59     17.03 o 
 -18   4   8     1382.18     1336.57     61.61 o 
 -16   4   8      420.29      421.21     28.04 o 
 -14   4   8      505.39      554.83     26.81 o 
 -12   4   8      812.68      858.96     35.41 o 
 -10   4   8     2358.30     2743.47     85.27 o 
  -8   4   8     9631.63    10433.80    302.25 o 
  -6   4   8       67.23       63.68      6.61 o 
  -4   4   8     3681.53     3799.47    112.89 o 
  -2   4   8      382.35      360.76     16.26 o 
   0   4   8     1032.17     1038.60     39.47 o 
   2   4   8     1031.58     1010.01     45.33 o 
   4   4   8      323.89      320.10     27.75 o 
   6   4   8      931.60     1116.27     48.47 o 
 -19   5   8      720.14      743.12     41.36 o 
 -17   5   8      998.14      964.67     47.91 o 
 -15   5   8     3728.68     3826.69    151.75 o 
 -13   5   8      263.43      278.25     18.17 o 
 -11   5   8    12125.73    13004.05    426.41 o 
  -9   5   8     1602.97     1726.24     62.24 o 
  -7   5   8     4038.42     4429.63    130.75 o 
  -5   5   8     4745.13     5031.88    135.27 o 
  -3   5   8       34.65       52.18     11.09 o 
  -1   5   8     3509.16     3247.34     97.47 o 
   1   5   8      522.28      471.97     22.75 o 
   3   5   8      500.85      508.78     27.06 o 
   5   5   8      963.52      936.09     62.54 o 
 -18   6   8       19.42       12.69     14.24 o 
 -16   6   8      651.39      570.30     29.73 o 
 -14   6   8       40.17       37.43     11.95 o 
 -12   6   8      125.99      120.65     12.84 o 
 -10   6   8     3711.93     3960.99    135.06 o 
  -8   6   8      426.34      438.66     21.49 o 
  -6   6   8     3490.59     3733.88    110.53 o 
  -4   6   8       59.86       58.48      8.07 o 
  -2   6   8     1348.78     1323.96     43.42 o 
   0   6   8      692.45      718.41     30.17 o 
   2   6   8      160.63      155.75     13.40 o 
   4   6   8      946.68     1025.96     50.12 o 
   6   6   8      138.72      123.33     18.36 o 
 -17   7   8      834.24      838.92     46.61 o 
 -15   7   8      451.77      439.08     24.86 o 
 -13   7   8       36.62       30.11     10.12 o 
 -11   7   8     3599.44     3801.35    130.26 o 
  -9   7   8     2463.23     2383.93     83.93 o 
  -7   7   8     5183.83     5083.46    170.46 o 
  -5   7   8     1658.79     1781.09     64.10 o 
  -3   7   8     2799.43     2790.53     84.80 o 
  -1   7   8     1757.89     1757.25     56.03 o 
   1   7   8     2008.15     1962.15     82.69 o 
   3   7   8      770.30      758.31     39.76 o 
   5   7   8     1121.65     1260.43     60.06 o 
 -16   8   8      194.75      160.67     16.82 o 
 -14   8   8        3.03        9.11      9.92 o 
 -12   8   8       62.96       70.59     11.65 o 
 -10   8   8      150.16      123.45     12.66 o 
  -8   8   8       72.60       74.98     10.72 o 
  -6   8   8       99.57      103.93     11.42 o 
  -4   8   8      235.55      227.82     18.92 o 
  -2   8   8      131.82      133.82     14.58 o 
   0   8   8       87.18       77.22     11.49 o 
   2   8   8        5.51        7.79     11.00 o 
   4   8   8       57.26       75.66     23.40 o 
 -15   9   8      240.51      226.15     22.00 o 
 -13   9   8      351.54      354.96     28.05 o 
 -11   9   8     1733.85     1722.31     64.14 o 
  -9   9   8     2676.52     2532.79     94.73 o 
  -7   9   8     3927.69     3776.25    129.81 o 
  -5   9   8      840.62      777.67     38.45 o 
  -3   9   8     2428.92     2503.91    131.05 o 
  -1   9   8     1005.15      990.04     49.08 o 
   1   9   8     1098.51     1136.45     69.93 o 
   3   9   8      629.61      707.37     38.78 o 
 -14  10   8        4.93        4.47     10.73 o 
 -12  10   8        0.05      -13.68      9.12 o 
 -10  10   8      232.16      227.41     20.19 o 
  -8  10   8      395.60      393.05     22.42 o 
  -6  10   8      388.91      402.75     27.37 o 
  -4  10   8       19.81       24.67     19.28 o 
  -2  10   8        2.74        6.89     15.24 o 
   0  10   8      183.78      153.71     24.54 o 
 -11  11   8     2010.73     1815.19     68.45 o 
  -9  11   8     3306.39     3113.22    130.23 o 
  -7  11   8     1037.45     1012.75     51.01 o 
  -5  11   8     1446.61     1468.05     85.68 o 
  -3  11   8      224.24      207.34     30.61 o 
  -1  11   8      724.10      801.44     54.67 o 
 -19   1   9       62.14       68.30     15.88 o 
 -17   1   9     1081.41      996.38     55.15 o 
 -15   1   9      622.50      685.34     30.28 o 
 -13   1   9       73.90       76.84     10.79 o 
 -11   1   9     6327.89     7063.27    229.09 o 
  -9   1   9     7933.19     9416.06    272.74 o 
  -7   1   9      575.14      697.95     23.31 o 
  -5   1   9      843.47      911.34     28.68 o 
  -3   1   9     3017.35     2936.30     99.04 o 
  -1   1   9     2056.56     1926.55     67.44 o 
   1   1   9     2989.91     2631.93     90.64 o 
   3   1   9      638.62      722.55     36.45 o 
   5   1   9      480.63      512.44     27.45 o 
 -20   2   9        3.28        0.70     14.21 o 
 -18   2   9       55.23       48.61     29.24 o 
 -16   2   9       21.15       41.51     10.22 o 
 -14   2   9      105.83      118.24     12.58 o 
 -12   2   9        2.10        6.02      7.85 o 
 -10   2   9     2352.73     2818.20     85.49 o 
  -8   2   9       39.20       46.19     11.18 o 
  -6   2   9      651.81      751.25     26.09 o 
  -4   2   9        1.87       -7.88      5.91 o 
  -2   2   9      477.55      429.15     25.69 o 
   0   2   9      425.09      409.90     21.08 o 
   2   2   9       65.14       85.01     11.41 o 
   4   2   9      293.62      339.02     21.19 o 
   6   2   9       23.09       28.71     12.11 o 
 -19   3   9      307.67      342.57     26.99 o 
 -17   3   9     1455.24     1418.79     63.74 o 
 -15   3   9      419.09      385.83     45.70 o 
 -13   3   9     2338.54     2579.04    118.87 o 
 -11   3   9     2570.85     2912.75     88.57 o 
  -9   3   9     8426.26     9697.58    281.21 o 
  -7   3   9      239.21      225.25     12.49 o 
  -5   3   9       14.35       16.53      6.87 o 
  -3   3   9      964.21      863.48     33.89 o 
  -1   3   9      243.05      240.48     15.19 o 
   1   3   9      657.57      661.96     32.34 o 
   3   3   9       89.32      113.73     13.32 o 
   5   3   9      106.03      151.68     16.07 o 
 -18   4   9      210.52      179.30     20.46 o 
 -16   4   9      812.64      813.40     71.96 o 
 -14   4   9      468.88      536.69     33.30 o 
 -12   4   9      121.15      137.62     13.11 o 
 -10   4   9     6722.41     7636.92    221.59 o 
  -8   4   9      129.72      162.36     11.22 o 
  -6   4   9      666.44      782.50     27.77 o 
  -4   4   9      552.13      585.64     22.86 o 
  -2   4   9      671.92      594.92     26.10 o 
   0   4   9      583.56      522.81     24.62 o 
   2   4   9      613.76      648.14     29.57 o 
   4   4   9       31.03       21.30     10.91 o 
 -19   5   9      509.27      483.26     33.28 o 
 -17   5   9     1198.26     1091.37     52.92 o 
 -15   5   9     1744.14     1782.55     66.94 o 
 -13   5   9      940.56      928.02     38.63 o 
 -11   5   9     5276.54     5226.60    175.87 o 
  -9   5   9     3802.26     3981.75    118.88 o 
  -7   5   9     1556.47     1661.90     52.38 o 
  -5   5   9      905.20      979.88     37.97 o 
  -3   5   9      727.98      725.42     30.14 o 
  -1   5   9     2129.74     2029.99     71.83 o 
   1   5   9      447.43      450.73     23.32 o 
   3   5   9      572.50      606.08     46.94 o 
   5   5   9      275.39      271.97     24.43 o 
 -18   6   9       31.60       13.28     17.23 o 
 -16   6   9      951.09      976.82     48.34 o 
 -14   6   9      167.48      199.39     16.49 o 
 -12   6   9      129.66      118.93     13.21 o 
 -10   6   9     9888.21    10136.94    334.86 o 
  -8   6   9       26.29       21.94     14.29 o 
  -6   6   9     3981.11     4046.78    159.85 o 
  -4   6   9      433.31      498.78     39.39 o 
  -2   6   9     2196.64     2148.76     74.91 o 
   0   6   9     1882.30     1793.77     68.81 o 
   2   6   9      541.89      611.82     29.10 o 
   4   6   9      448.13      461.64     30.64 o 
 -17   7   9       38.24       40.29     15.74 o 
 -15   7   9      115.46      140.35     24.26 o 
 -13   7   9       39.65       33.35     10.58 o 
 -11   7   9      474.71      482.68     24.44 o 
  -9   7   9      798.89      801.74     33.57 o 
  -7   7   9      411.02      391.24     20.53 o 
  -5   7   9      138.50      131.25     15.06 o 
  -3   7   9      794.66      788.77     32.69 o 
  -1   7   9      355.51      352.74     19.76 o 
   1   7   9      409.88      436.85     28.05 o 
   3   7   9       89.75       84.22     16.28 o 
 -16   8   9      840.85      840.30     38.04 o 
 -14   8   9     1822.95     1688.27     63.86 o 
 -12   8   9     1194.59     1207.90     47.92 o 
 -10   8   9     4283.95     3997.59    156.40 o 
  -8   8   9      841.46      864.78     35.95 o 
  -6   8   9       16.02       19.42     10.33 o 
  -4   8   9       13.29        7.39     10.09 o 
  -2   8   9        9.87        1.21     13.41 o 
   0   8   9       11.04       -1.45     10.43 o 
   2   8   9        5.35       11.23     12.07 o 
 -15   9   9       41.62       33.82     11.63 o 
 -13   9   9        3.51        4.36      9.96 o 
 -11   9   9      113.97      129.20     14.07 o 
  -9   9   9        2.95        6.29      8.83 o 
  -7   9   9        5.54        0.88     10.19 o 
  -5   9   9        4.13        9.26     10.84 o 
  -3   9   9      145.98      148.95     36.04 o 
  -1   9   9      240.18      256.05     43.16 o 
   1   9   9       79.66       83.30     17.25 o 
 -12  10   9      347.76      349.99     22.10 o 
 -10  10   9     1791.11     1593.45     60.46 o 
  -8  10   9      884.52      861.54     37.00 o 
  -6  10   9      887.62      759.08     52.00 o 
  -4  10   9      703.11      687.26     48.71 o 
  -2  10   9     1842.47     1887.85    105.22 o 
  -9  11   9      153.83      141.36     23.18 o 
  -7  11   9       20.70       27.02     26.55 o 
  -5  11   9       93.70      137.75     25.72 o 
 -20   0  10     1080.53      934.97     88.46 o 
 -18   0  10     4594.78     4196.06    269.90 o 
 -16   0  10     8811.35     8437.99    388.00 o 
 -14   0  10    13101.20    14263.71    647.67 o 
 -12   0  10    13613.59    14377.91    652.23 o 
 -10   0  10    16726.84    19175.05    866.33 o 
  -8   0  10    15833.38    17605.00    658.66 o 
  -6   0  10       62.65       81.07     14.07 o 
  -4   0  10    10699.21    10227.82    467.32 o 
  -2   0  10     3753.05     3363.41    161.02 o 
   0   0  10     1201.14     1090.78     60.88 o 
   2   0  10     1242.49     1155.78     68.87 o 
   4   0  10       29.07       28.27     20.20 o 
 -19   1  10        0.26       -9.22     12.47 o 
 -17   1  10      200.61      226.06     17.65 o 
 -15   1  10        0.42       -1.70      9.16 o 
 -13   1  10        6.02        5.77      8.30 o 
 -11   1  10      353.26      394.90     20.96 o 
  -9   1  10       43.93       38.23      8.21 o 
  -7   1  10      902.14      936.81     32.02 o 
  -5   1  10        9.62        4.97      7.52 o 
  -3   1  10      520.09      534.02     24.78 o 
  -1   1  10      379.27      349.77     22.11 o 
   1   1  10        5.40        2.47      8.53 o 
   3   1  10      180.95      133.90     15.18 o 
   5   1  10       39.26       34.92     12.39 o 
 -20   2  10      256.52      193.77     30.31 o 
 -18   2  10      127.85      192.09     29.00 o 
 -16   2  10     1920.95     1878.59     67.75 o 
 -14   2  10      243.52      295.09     18.34 o 
 -12   2  10      812.23      892.21     36.12 o 
 -10   2  10     4099.97     4692.87    139.12 o 
  -8   2  10      342.13      419.32     21.55 o 
  -6   2  10      405.96      508.26     26.15 o 
  -4   2  10     2219.71     2331.69     80.92 o 
  -2   2  10     4712.34     4156.84    138.52 o 
   0   2  10     1935.30     1965.13     70.25 o 
   2   2  10      676.96      653.25     36.18 o 
   4   2  10      450.81      513.19     27.98 o 
 -19   3  10       61.79       77.58     17.30 o 
 -17   3  10      141.27      164.88     19.82 o 
 -15   3  10     1263.72     1381.01     62.14 o 
 -13   3  10      128.82      132.81     13.10 o 
 -11   3  10      871.99      992.61     38.71 o 
  -9   3  10     2196.65     2518.36     77.13 o 
  -7   3  10      479.60      546.31     25.15 o 
  -5   3  10     1313.20     1431.57     52.45 o 
  -3   3  10       12.01        5.19      9.21 o 
  -1   3  10      716.14      652.52     29.06 o 
   1   3  10        1.83        0.91      8.49 o 
   3   3  10       12.01       15.00     10.65 o 
 -18   4  10      437.38      436.64     30.48 o 
 -16   4  10     2107.37     2079.17     88.34 o 
 -14   4  10      334.24      413.86     27.54 o 
 -12   4  10     3081.07     3245.90    112.26 o 
 -10   4  10     1606.48     1689.68     54.27 o 
  -8   4  10     1021.51     1078.52     47.81 o 
  -6   4  10      312.82      332.05     18.37 o 
  -4   4  10      294.33      316.50     18.02 o 
  -2   4  10     3475.01     3214.72    109.37 o 
   0   4  10      200.96      177.82     15.03 o 
   2   4  10      380.14      399.08     22.99 o 
   4   4  10      108.63      130.55     15.98 o 
 -19   5  10      653.65      555.82     54.03 o 
 -17   5  10     1045.54      962.09     48.50 o 
 -15   5  10     2524.95     2450.71    101.73 o 
 -13   5  10     3129.42     3072.48    107.63 o 
 -11   5  10      718.80      669.72     30.00 o 
  -9   5  10    11096.17    11289.35    326.56 o 
  -7   5  10      199.23      214.12     15.16 o 
  -5   5  10     3170.03     3418.96    139.99 o 
  -3   5  10     1723.62     1674.86     60.41 o 
  -1   5  10      814.15      746.75     32.66 o 
   1   5  10     1150.43     1100.55     44.40 o 
   3   5  10       43.47       34.89     11.84 o 
 -18   6  10      219.92      241.70     29.16 o 
 -16   6  10       33.27       33.16     16.62 o 
 -14   6  10      752.50      762.85     34.46 o 
 -12   6  10       67.44       64.22     11.28 o 
 -10   6  10     1042.09     1089.13     43.07 o 
  -8   6  10      350.30      365.50     19.80 o 
  -6   6  10       36.17       41.28     12.19 o 
  -4   6  10     1289.22     1244.59     57.47 o 
  -2   6  10      214.64      189.81     15.05 o 
   0   6  10      723.69      722.49     32.57 o 
   2   6  10       70.84       68.20     15.62 o 
 -17   7  10      529.44      468.53     31.62 o 
 -15   7  10     1048.17     1092.14     45.52 o 
 -13   7  10      350.21      361.70     28.34 o 
 -11   7  10     1099.83     1133.05     44.76 o 
  -9   7  10     2238.47     2229.00     89.95 o 
  -7   7  10       15.87       17.21     10.71 o 
  -5   7  10     1272.42     1272.86     57.06 o 
  -3   7  10     1061.51     1036.98     47.40 o 
  -1   7  10     2126.87     1973.91     71.55 o 
   1   7  10      453.18      423.59     28.73 o 
 -16   8  10       31.08       20.45     13.89 o 
 -14   8  10      337.66      292.19     20.33 o 
 -12   8  10       47.71       41.96     11.19 o 
 -10   8  10      454.88      443.89     23.52 o 
  -8   8  10        2.06      -11.33     10.53 o 
  -6   8  10       35.48       24.75     11.63 o 
  -4   8  10       40.44       30.63     16.60 o 
  -2   8  10        2.83        0.31     25.10 o 
   0   8  10       88.51       71.46     15.13 o 
 -13   9  10      418.04      377.15     25.87 o 
 -11   9  10     1618.77     1574.87     60.13 o 
  -9   9  10     1186.34     1151.01     46.10 o 
  -7   9  10      310.83      285.50     22.31 o 
  -5   9  10      845.75      789.81     53.06 o 
  -3   9  10      996.44      941.24     89.69 o 
  -1   9  10     1862.75     1743.21    144.63 o 
 -12  10  10       71.45       72.40     12.91 o 
 -10  10  10       21.69       14.74     10.63 o 
  -8  10  10       32.47       33.88     12.68 o 
  -6  10  10      186.08      120.37     38.26 o 
  -4  10  10      126.36      126.13     24.56 o 
 -19   1  11     1284.16     1089.28     53.12 o 
 -17   1  11      740.94      811.12     35.71 o 
 -15   1  11     2739.78     2706.98     93.98 o 
 -13   1  11      216.10      323.23     19.47 o 
 -11   1  11      398.94      452.90     23.28 o 
  -9   1  11     2028.61     2245.92     70.31 o 
  -7   1  11      118.98      122.24     12.58 o 
  -5   1  11     1027.61      960.78     38.24 o 
  -3   1  11     2990.32     2621.82     90.82 o 
  -1   1  11      924.57      777.56     44.51 o 
   1   1  11       90.65       86.85     13.40 o 
   3   1  11      158.84      165.32     17.30 o 
 -20   2  11       27.51       -6.01     14.85 o 
 -18   2  11        4.41        5.26     13.64 o 
 -16   2  11      390.43      388.30     40.32 o 
 -14   2  11        8.30       14.01      9.61 o 
 -12   2  11      224.96      241.40     19.17 o 
 -10   2  11       10.37        1.20      8.49 o 
  -8   2  11      343.52      361.94     24.32 o 
  -6   2  11       48.75       44.72      9.71 o 
  -4   2  11      280.45      256.10     16.74 o 
  -2   2  11       51.78       48.20     10.68 o 
   0   2  11       49.30       30.22     10.53 o 
   2   2  11        5.13        7.36     10.46 o 
 -19   3  11       48.38       25.96     15.80 o 
 -17   3  11     2358.40     2423.37    101.52 o 
 -15   3  11     1287.16     1370.23     62.06 o 
 -13   3  11      531.85      650.27     29.26 o 
 -11   3  11     3657.91     3948.00    118.54 o 
  -9   3  11      212.94      273.82     15.07 o 
  -7   3  11     3122.37     3409.44    115.22 o 
  -5   3  11      104.66      112.38     12.47 o 
  -3   3  11     2750.55     2551.66     88.56 o 
  -1   3  11      539.49      519.61     36.71 o 
   1   3  11       17.08       20.65     10.53 o 
 -18   4  11      556.63      503.55     33.56 o 
 -16   4  11      538.59      554.96     34.15 o 
 -14   4  11     1533.82     1661.56     72.51 o 
 -12   4  11       85.06       98.09     11.97 o 
 -10   4  11      614.15      685.76     26.44 o 
  -8   4  11     1641.57     1870.58     66.54 o 
  -6   4  11       33.11       34.43     11.12 o 
  -4   4  11     2015.20     1952.31     69.36 o 
  -2   4  11      298.97      266.06     17.75 o 
   0   4  11      288.63      271.59     19.05 o 
   2   4  11       17.11        5.78     11.97 o 
 -17   5  11     1379.63     1318.21     62.09 o 
 -15   5  11     2139.89     2054.78     87.41 o 
 -13   5  11     1468.10     1251.51     49.25 o 
 -11   5  11     1463.37     1369.67     52.30 o 
  -9   5  11     2761.58     2615.13     90.05 o 
  -7   5  11      438.51      456.95     37.87 o 
  -5   5  11     1854.74     1905.27     97.51 o 
  -3   5  11     1529.23     1417.95     53.74 o 
  -1   5  11      642.11      610.43     29.14 o 
   1   5  11      204.82      177.69     16.80 o 
 -18   6  11      581.33      599.13     49.26 o 
 -16   6  11      278.36      250.50     23.98 o 
 -14   6  11     1748.52     1820.26     68.33 o 
 -12   6  11       56.26       27.54     10.53 o 
 -10   6  11     1097.78     1110.22     44.02 o 
  -8   6  11     1477.70     1376.10     61.33 o 
  -6   6  11       35.31       30.33     10.67 o 
  -4   6  11     4169.20     4091.66    157.26 o 
  -2   6  11      251.26      217.82     19.55 o 
   0   6  11     1042.97     1036.95     43.15 o 
 -17   7  11      261.73      254.10     24.62 o 
 -15   7  11      123.62      138.74     15.79 o 
 -13   7  11      202.90      188.46     16.58 o 
 -11   7  11       10.03       16.02      9.70 o 
  -9   7  11      451.90      458.12     28.81 o 
  -7   7  11       17.30        0.73     14.13 o 
  -5   7  11      607.02      634.18     43.50 o 
  -3   7  11      536.64      514.31     30.09 o 
  -1   7  11      306.60      289.33     22.39 o 
 -14   8  11      592.26      591.01     34.44 o 
 -12   8  11     2886.98     2717.30     96.26 o 
 -10   8  11      917.62      889.52     44.20 o 
  -8   8  11     2102.95     1973.92    108.46 o 
  -6   8  11      303.30      285.34     22.73 o 
  -4   8  11      545.50      572.81     71.93 o 
  -2   8  11      589.27      588.16     69.64 o 
 -13   9  11       36.51       33.06     11.62 o 
 -11   9  11        3.24       14.74     10.42 o 
  -9   9  11        1.26       -9.65     10.63 o 
  -7   9  11       56.46       60.78     14.41 o 
  -5   9  11       18.68       24.18     26.63 o 
 -20   0  12     1395.71     1137.45    103.46 o 
 -18   0  12     3782.72     3716.97    332.57 o 
 -16   0  12     4881.81     4995.79    235.78 o 
 -14   0  12     5153.96     5062.77    369.69 o 
 -12   0  12     6895.30     8105.59    373.65 o 
 -10   0  12    11119.46    11496.50    884.46 o 
  -8   0  12     9364.24     8573.88    533.68 o 
  -6   0  12     9193.33     8439.09    389.71 o 
  -4   0  12     2130.17     1905.85     97.41 o 
  -2   0  12     4882.94     4527.55    215.60 o 
   0   0  12      144.01      131.88     21.90 o 
 -19   1  12       97.97       84.41     29.82 o 
 -17   1  12       87.83       93.01     13.97 o 
 -15   1  12       77.47       88.76     12.93 o 
 -13   1  12       34.73       38.27     11.35 o 
 -11   1  12      134.55      157.28     14.98 o 
  -9   1  12        4.20        3.49     11.32 o 
  -7   1  12      119.60      107.83     12.44 o 
  -5   1  12      190.84      137.84     13.47 o 
  -3   1  12       49.91       41.05     16.82 o 
  -1   1  12      189.82      194.06     17.03 o 
   1   1  12       24.51       22.20     12.09 o 
 -18   2  12     2380.03     2311.74     98.14 o 
 -16   2  12      458.02      487.84     26.01 o 
 -14   2  12      662.73      664.64     30.29 o 
 -12   2  12       26.97       11.16      9.81 o 
 -10   2  12     1160.32     1234.01     47.09 o 
  -8   2  12      986.43     1023.11     59.81 o 
  -6   2  12      523.70      512.11     25.20 o 
  -4   2  12     1259.90     1127.30     45.00 o 
  -2   2  12      706.12      622.00     39.52 o 
   0   2  12      233.72      234.21     18.58 o 
 -19   3  12      453.56      460.76     32.88 o 
 -17   3  12      119.02      105.57     18.51 o 
 -15   3  12      102.05      123.35     18.39 o 
 -13   3  12      487.42      497.12     31.99 o 
 -11   3  12        8.20       10.71      8.34 o 
  -9   3  12     1182.61     1316.76     50.02 o 
  -7   3  12      416.57      402.12     31.11 o 
  -5   3  12       16.86       21.11     11.46 o 
  -3   3  12      732.16      641.41     30.46 o 
  -1   3  12       34.51       34.13     11.73 o 
 -18   4  12     1257.43     1211.10     58.46 o 
 -16   4  12     1270.98     1339.57     67.18 o 
 -14   4  12      393.65      413.49     36.64 o 
 -12   4  12      391.06      463.65     23.99 o 
 -10   4  12     1961.01     2184.36     77.32 o 
  -8   4  12      609.59      683.25     35.29 o 
  -6   4  12     1296.44     1297.30     60.26 o 
  -4   4  12      529.89      486.53     29.26 o 
  -2   4  12      413.01      377.84     22.52 o 
   0   4  12       90.74       86.94     14.19 o 
 -17   5  12     1000.25      952.37     49.42 o 
 -15   5  12     1033.83      979.96     61.76 o 
 -13   5  12     1624.55     1558.63     68.71 o 
 -11   5  12     1163.01     1131.41     53.04 o 
  -9   5  12     1972.45     1988.29     71.13 o 
  -7   5  12     3476.82     3572.50    138.92 o 
  -5   5  12      118.77      141.46     16.94 o 
  -3   5  12     2536.52     2399.22     97.71 o 
  -1   5  12      117.92      109.75     14.50 o 
 -16   6  12      206.63      180.15     23.84 o 
 -14   6  12       10.33        9.39     12.98 o 
 -12   6  12      162.04      164.55     19.66 o 
 -10   6  12       87.55      107.69     16.67 o 
  -8   6  12      428.99      422.80     50.63 o 
  -6   6  12       71.53       88.86     15.14 o 
  -4   6  12      219.51      241.42     20.85 o 
  -2   6  12      169.28      149.27     17.91 o 
 -15   7  12      531.90      598.85     37.81 o 
 -13   7  12      368.55      383.78     23.19 o 
 -11   7  12      192.32      173.32     19.35 o 
  -9   7  12     1000.79      999.72     48.78 o 
  -7   7  12      650.99      652.26     45.30 o 
  -5   7  12      182.26      205.48     38.11 o 
  -3   7  12      975.28      883.09     44.12 o 
 -14   8  12        2.58        5.19     10.73 o 
 -12   8  12      135.28      131.36     18.05 o 
 -10   8  12       43.31       51.94     14.98 o 
  -8   8  12      279.24      238.72     21.93 o 
  -6   8  12        0.65      -19.53     13.02 o 
  -9   9  12     1017.73      894.68     53.94 o 
 -19   1  13     1705.47     1587.37     72.62 o 
 -17   1  13     2090.52     2144.28     83.26 o 
 -15   1  13       22.40       14.87     11.28 o 
 -13   1  13     1570.88     1582.85     59.42 o 
 -11   1  13      594.23      706.42     36.94 o 
  -9   1  13     2063.83     1796.03     89.22 o 
  -7   1  13      605.27      517.22     30.02 o 
  -5   1  13       97.87      104.70     13.72 o 
  -3   1  13      249.82      194.27     17.09 o 
  -1   1  13      139.06      121.76     17.21 o 
 -18   2  13      204.75      219.71     46.16 o 
 -16   2  13        9.16        6.84     10.19 o 
 -14   2  13      143.92      137.20     20.08 o 
 -12   2  13        2.34       -0.11     10.22 o 
 -10   2  13      534.98      605.29     39.72 o 
  -8   2  13        1.66      -13.39      8.93 o 
  -6   2  13      117.87       74.00     14.73 o 
  -4   2  13       11.68        5.40     10.12 o 
  -2   2  13       25.94       30.95     11.38 o 
 -17   3  13       47.30       32.84     16.77 o 
 -15   3  13      536.06      524.75     33.50 o 
 -13   3  13       12.59       -5.79      9.78 o 
 -11   3  13     2105.76     2270.08     92.06 o 
  -9   3  13     2434.75     2598.48    129.66 o 
  -7   3  13      179.11      176.67     18.17 o 
  -5   3  13     1638.70     1637.22     70.66 o 
  -3   3  13        5.87        2.56      9.96 o 
 -18   4  13     1573.38     1700.39     79.64 o 
 -16   4  13       67.00       30.77     33.58 o 
 -14   4  13      136.92      137.69     19.06 o 
 -12   4  13     1244.89     1190.29     53.75 o 
 -10   4  13      204.14      224.20     17.54 o 
  -8   4  13     1117.94     1172.32     53.63 o 
  -6   4  13      255.62      304.20     23.19 o 
  -4   4  13       11.78        5.09     11.77 o 
  -2   4  13      494.69      415.08     31.43 o 
 -17   5  13     1098.33     1070.15     55.72 o 
 -15   5  13      163.97      147.31     23.32 o 
 -13   5  13     1184.49      981.28     48.28 o 
 -11   5  13     1433.79     1214.86     56.54 o 
  -9   5  13     2006.39     2030.36    106.26 o 
  -7   5  13     1150.26     1106.91     55.68 o 
  -5   5  13      319.15      341.67     25.03 o 
  -3   5  13      698.77      654.60     37.35 o 
 -16   6  13       16.76       -4.38     14.25 o 
 -14   6  13      103.43      110.22     18.17 o 
 -12   6  13     1072.01     1087.48     52.41 o 
 -10   6  13       23.38       38.09     14.27 o 
  -8   6  13     1768.90     1874.42    100.24 o 
  -6   6  13       41.46       46.67     14.16 o 
  -4   6  13      100.09       68.28     23.15 o 
 -13   7  13       68.55       45.78     15.05 o 
 -11   7  13      254.08      215.24     21.94 o 
  -9   7  13       64.58       56.40     18.89 o 
  -7   7  13      301.35      242.51     28.17 o 
 -18   0  14     1605.26     1548.40    233.55 o 
 -16   0  14      333.36      364.18     33.21 o 
 -14   0  14     1588.07     1533.98    135.22 o 
 -12   0  14     6016.98     5836.47    372.36 o 
 -10   0  14     5873.15     5436.25    348.03 o 
  -8   0  14     4264.95     3302.46    218.70 o 
  -6   0  14     1536.13     1395.10     77.67 o 
  -4   0  14     2776.19     2463.41    125.56 o 
 -17   1  14        0.59        4.84     11.72 o 
 -15   1  14      117.49       93.43     23.86 o 
 -13   1  14       34.71       12.95     27.26 o 
 -11   1  14       51.63       62.59     17.73 o 
  -9   1  14        9.49        2.19     23.72 o 
  -7   1  14       23.44       17.48     12.40 o 
  -5   1  14       79.57       60.75     12.57 o 
 -18   2  14     1563.39     1628.53     91.15 o 
 -16   2  14      717.14      735.63     34.57 o 
 -14   2  14      154.33      165.75     16.51 o 
 -12   2  14     2383.08     2307.53    112.69 o 
 -10   2  14      580.84      577.94     39.14 o 
  -8   2  14      454.66      448.03     28.42 o 
  -6   2  14        7.00        4.91     12.17 o 
  -4   2  14      179.74      141.78     16.20 o 
 -17   3  14      341.17      380.97     30.38 o 
 -15   3  14       97.37      118.75     19.79 o 
 -13   3  14      255.50      243.90     21.84 o 
 -11   3  14      589.75      640.44     42.45 o 
  -9   3  14       26.77       15.98     12.86 o 
  -7   3  14      331.25      327.00     50.20 o 
  -5   3  14        1.59        3.35     12.15 o 
 -16   4  14      531.32      506.62     38.82 o 
 -14   4  14      465.37      367.65     35.52 o 
 -12   4  14     1091.84      969.72     62.06 o 
 -10   4  14     1929.22     2007.06     83.92 o 
  -8   4  14      280.39      255.44     22.43 o 
  -6   4  14      132.70      115.05     17.91 o 
 -15   5  14        5.78      -10.49     13.91 o 
 -13   5  14     1847.39     1804.59    171.95 o 
 -11   5  14     1656.48     1520.72    101.24 o 
  -9   5  14      885.76      823.85     61.22 o 
  -7   5  14      782.86      654.36     42.22 o 
 -12   6  14      539.17      600.92     47.16 o 
 -10   6  14      288.53      366.30     34.41 o 
 -15   1  15      921.74      838.26     43.77 o 
 -13   1  15      809.46      764.24     59.31 o 
 -11   1  15     2638.37     2620.07    127.32 o 
  -9   1  15       42.62       52.95     49.28 o 
  -7   1  15      154.88      154.41     22.12 o 
 -16   2  15      210.22      250.18     20.50 o 
 -14   2  15       70.77       59.69     17.16 o 
 -12   2  15      395.99      374.28     32.26 o 
 -10   2  15       70.83       66.81     18.02 o 
  -8   2  15       89.89      120.81     48.06 o 
 -15   3  15       25.25       15.84     20.08 o 
 -13   3  15      748.93      691.62     45.45 o 
 -11   3  15      219.50      174.34     23.50 o 
  -9   3  15      508.26      452.78     55.56 o 
 -14   4  15       26.37       25.90     50.35 o 
 -12   4  15      867.09      991.75     85.40 o 
 -10   4  15      547.25      454.20     35.54 o 
                                                 
